# Supplementary material for: Coupling high-throughput genetics with phylogenetic information reveals an epistatic interaction on the influenza A virus M segment
Source: BMC Genomics. 2016 Jan 12;17:46. doi: 10.1186/s12864-015-2358-7 (PMC4710013; doi:10.1186/s12864-015-2358-7)
Supplement: Additional file 1 — Supplementary Dataset 1: RF index for each mutation. (XLS 364 kb) [file 12864_2015_2358_MOESM1_ESM.xls]

## Sheet: Wu et al. Supplementary Dataset 1
Position	Mutant	M1	M2	Rep1-RF_index	Rep2-RF_index	Rep3-RF_index	Rep4-RF_index	Rep5-RF_index	RF_index(max)
33	G33A	V7I	V7I	0.322375	0.417571	0.0902933	0.0377938	0.0717522	0.417571
33	G33C	V7L	V7L	0.0178383	0	0	0.0414682	0.0205378	0.0414682
34	T34A	V7D	V7D	0.0668181	0	0.0190472	0.00930128	0.0092132	0.0668181
34	T34C	V7A	V7A	0.0624968	0.0814117	0.0389933	0.0126943	0.0452669	0.0814117
35	C35T	V7V	V7V	0.509095	1.05342	0.13587	2.01535	4.17327	4.17327
36	G36A	E8K	E8K	0.0799784	0.636682	0.0569287	0.0667198	0.0715953	0.636682
37	A37C	E8A	E8A	1.39332	0	0	0.663491	0.0273837	1.39332
37	A37G	E8G	E8G	0.015812	0	0.0265174	0.0110993	0.0219884	0.0265174
37	A37T	E8V	E8V	0.0855647	0.0480813	0.0469007	0.0416417	0.202112	0.202112
38	A38C	E8D	E8D	0.481635	0	0	0	0.246453	0.481635
38	A38G	E8E	E8E	0.824658	1.03461	0.122479	0.0909111	0.445512	1.03461
38	A38T	E8D	E8D	0.106837	0	0	0.0217538	0	0.106837
39	A39G	T9A	T9A	0.0300391	0	0.00763314	0.00372748	0.0166148	0.0300391
39	A39T	T9S	T9S	0.0647722	0	0.0101902	0.0149286	0.0073936	0.0647722
40	C40T	T9M	T9M	0.0239123	0.581457	0.0673735	0.0411255	0.0366625	0.581457
41	G41A	T9T	XX	4.1052	1.63955	0.585816	1.47122	0.816748	4.1052
41	G41C	T9T	XX	2.70065	0	0.0299713	0	0.231956	2.70065
42	T42A	Y10N	XX	0.0070116	0	0	0.00880741	0.00872401	0.00880741
42	T42C	Y10H	XX	0.0242601	0	0.0229855	0.0299319	0.0129712	0.0299319
43	A43G	Y10C	XX	0.161998	0.188723	0.045628	0.0408493	0.0349449	0.188723
43	A43T	Y10F	XX	1.00462	0.356542	0.140555	0.528505	1.41413	1.41413
44	C44T	Y10Y	XX	0.887885	0.779935	0.789385	6.20505	0.506791	6.20505
45	G45A	V11I	XX	0.916363	0.729486	0.0555832	0.0603174	0.358477	0.916363
45	G45C	V11L	XX	0.145868	0	0	0.0622023	0.0308066	0.145868
46	T46A	V11D	XX	0.291699	0	0.247036	0.0527777	0.134429	0.291699
46	T46C	V11A	XX	0.0892297	0	0.0606562	0.00888604	0.0308066	0.0892297
46	T46G	V11G	XX	0.139962	0	0.160899	0	0	0.160899
47	T47A	V11V	XX	0.241424	0.506255	0.0132341	0	0.0192041	0.506255
47	T47C	V11V	XX	0.0222343	0.0236	0.00632935	0.0123632	0.0229615	0.0236
48	C48T	L12F	XX	0.075142	0	0	0.0462901	0.126092	0.126092
49	T49A	L12H	XX	0.00235993	0.045088	0.0122774	0.0239816	0.00296932	0.045088
49	T49C	L12P	XX	0.0148586	0	0.026716	0.0372748	0.0332296	0.0372748
49	T49G	L12R	XX	0.0327839	0	0	0.189569	0	0.189569
50	C50T	L12L	XX	0.100324	0.17425	0.0566125	0.165873	0.0182558	0.17425
51	T51A	S13T	XX	0.612799	0.521242	5.42576	0.762309	0.338218	5.42576
51	T51C	S13P	XX	0.160684	0.0300977	0.0273302	0.045758	0.0264394	0.160684
52	C52T	S13F	XX	0.0469826	0	0.0299713	0.0146358	0.0434917	0.0469826
53	T53A	S13S	XX	0.07089	0.0300977	0.917122	0.0477714	0.465304	0.917122
53	T53C	S13S	XX	1.34508	0.220483	0.318653	0.295005	0.340378	1.34508
54	A54G	I14V	XX	1.28193	0.643756	0.822371	1.0127	3.86542	3.86542
54	A54T	I14F	XX	0.158456	0	0.0715105	1.34444	0.00864748	1.34444
55	T55A	I14N	XX	0.100173	1.14832	0.483779	1.04047	0.0472991	1.14832
55	T55C	I14T	XX	0.0875365	0.0597299	0.0611415	0.0597142	0.0216879	0.0875365
56	C56T	I14I	XX	0.696756	1.00012	0.215793	1.27039	0.0985813	1.27039
57	G57A	V15I	XX	0.471483	1.18581	1.0347	0.853607	0.803816	1.18581
57	G57C	V15L	XX	0.0311027	0.445677	0.0849187	0.124405	0.73936	0.73936
58	T58A	V15D	XX	0.0264518	0	0.00421085	0.00411255	0.0244416	0.0264518
58	T58C	V15A	XX	0.0170467	0.0342829	0.0255336	0.0181364	0.0134735	0.0342829
58	T58G	V15G	XX	0.0159606	0	0.119885	0	0	0.119885
59	C59G	V15V	XX	1.63756	0	0.09705	0	0.0234717	1.63756
59	C59T	V15V	XX	1.02415	0.693869	0.0457989	0.156554	0.0941506	1.02415
60	C60G	P16A	XX	0.0189532	0	0.122283	0.0398095	0	0.122283
60	C60T	P16S	XX	1.16706	1.05342	0.189988	0.0843421	0.300756	1.16706
61	C61T	P16L	XX	0.0575794	0.366696	0.0211416	0.0371665	0.00613576	0.366696
62	G62A	P16P	XX	0.679975	1.07344	0.701468	0.786932	0.226966	1.07344
62	G62C	P16P	XX	0.154033	0	0.145575	0.0473922	0.0234717	0.154033
63	T63A	S17T	XX	0.233025	0.0609874	0.0108024	1.73375	0.630502	1.73375
63	T63C	S17P	XX	0.00927891	0.0322326	0.0351388	0.0316786	0.047068	0.047068
64	C64T	S17L	XX	0.0495105	0.0591204	0.0807148	0.1281	0.107366	0.1281
65	A65C	S17S	XX	0.137842	1.58013	0.555832	1.44762	1.04556	1.58013
65	A65G	S17S	XX	0.187413	0.971631	0.353127	0.33503	7.91456	7.91456
65	A65T	S17S	XX	0.170674	0.611406	1.16763	0.349024	0.794127	1.16763
66	G66A	G18S	XX	0.0142707	0.181766	0.0195966	0.00956959	0.0521343	0.181766
67	G67A	G18D	XX	0.00432187	0.027524	0.0739189	0.128917	0.135358	0.135358
67	G67C	G18A	XX	0.0248276	0.406583	NA	NA	NA	0.406583
68	C68G	G18G	XX	0.23327	0	0.113225	0.221164	0.0273837	0.23327
68	C68T	G18G	XX	0.00163478	0.0312334	0.0493076	0.0535074	0.0636008	0.0636008
69	C69T	P19S	XX	0.538247	0.260814	0.120222	4.47857	0.822434	4.47857
70	C70T	P19L	XX	0.0142467	0.0388846	0.0709448	0.0188969	0.018718	0.0709448
71	C71T	P19P	XX	0.0118922	0.056802	0.0283062	0.0552909	0.0273837	0.056802
72	C72T	L20F	XX	0.0141047	0.0673698	0.0264682	0.0517006	0.0320069	0.0673698
73	T73A	L20H	XX	0.00337885	0.0322774	0.0165695	0.00809136	0.0280516	0.0322774
73	T73C	L20P	XX	0.0902236	0.0478827	0.0945801	0.0864128	0.0811672	0.0945801
73	T73G	L20R	XX	0	0	NA	NA	NA	0
74	C74T	L20L	XX	0.0218841	0.17919	0.0119885	0.0117087	0.0231956	0.17919
75	A75C	K21Q	XX	0	0	0	0.0343185	0	0.0343185
75	A75G	K21E	XX	0.00613662	0	0.028164	0.025006	0.0272461	0.028164
75	A75T	K21_	XX	0.0053515	0.0340812	0.00365242	0.00356716	0.00530007	0.0340812
76	A76C	K21T	XX	0.211571	0	0	0.221164	0	0.221164
76	A76G	K21R	XX	0.0152976	0	0.013373	0.0287339	0.0219932	0.0287339
76	A76T	K21I	XX	0.0114868	0	0.00512073	0.0150036	0.00495383	0.0150036
77	A77C	K21N	XX	0.0112315	0	0	0.142177	0.0352076	0.142177
77	A77G	K21K	XX	0.445594	0.177361	0.179828	0.450052	0.163094	0.450052
77	A77T	K21N	XX	0.00195646	0	0.0148763	0.0072645	0.0107936	0.0148763
78	G78A	A22T	XX	0.142149	0	0.0612947	0.0823128	0.0555909	0.142149
78	G78C	A22P	XX	0	0	0	0	0.0448097	0.0448097
79	C79T	A22V	XX	0	0.0427587	0.107702	0.0566395	0.07614	0.107702
80	C80T	A22A	XX	0.0167697	0.0800986	0.036209	0.0151559	0.0325268	0.0800986
81	G81A	E23K	XX	0.00863964	0.198079	0.0210108	0.0718212	0.0279483	0.198079
82	A82C	E23A	XX	0	0	0.717091	0	0.0182558	0.717091
82	A82G	E23G	XX	0.00824373	0.0225002	0.0718944	0.109903	0.0483834	0.109903
82	A82T	E23V	XX	0	0	0.0326378	0.0106253	0.0105247	0.0326378
83	G83A	E23E	XX	0.206762	0.921741	0.844335	0.0568707	0.0633737	0.921741
84	A84G	I24V	XX	0.0276827	0.0961627	0.0306474	0.665986	0.203833	0.665986
84	A84T	I24F	XX	0	0	0.0167053	0.0163154	0.0323217	0.0323217
85	T85A	I24N	XX	0.0568597	0	0.0157988	0.00771501	0.0114629	0.0568597
85	T85C	I24T	XX	0.0248397	0.0395481	0.0766523	0.0264222	0.028353	0.0766523
86	C86T	I24I	XX	0.222073	1.03397	3.63494	0.0667537	0.0540995	3.63494
87	G87A	A25T	XX	0.0515274	0.403468	0.107266	0.154233	0.116741	0.403468
87	G87C	A25P	XX	0	0	0.0175694	0.0514778	0.0254952	0.0514778
88	C88T	A25V	XX	0	0.11784	0.0126587	0.0432712	0.0153077	0.11784
89	A89C	A25A	XX	0	0	0.0363937	0.142177	0.0352076	0.142177
89	A89G	A25A	XX	0	0.319828	0.143396	0.312874	0.473721	0.473721
89	A89T	A25A	XX	0.00173287	0.231752	1.3564	0.0369852	0.66609	1.3564
90	C90G	Q26E	XX	0.0443783	0	0.0886108	0	0	0.0886108
90	C90T	Q26_	XX	0.0429383	0.170909	0.0363937	0.0355442	0.0205378	0.170909
91	A91C	Q26P	XX	0.118922	0	0.0363937	0	0.0352076	0.118922
91	A91G	Q26R	XX	0.0147928	0.141312	0.0507398	0.10737	0.108398	0.141312
91	A91T	Q26L	XX	0.0594312	0.291146	2.31003	1.08024	1.33488	2.31003
92	G92A	Q26Q	XX	0.0197237	0	0.0576806	1.23935	0.632408	1.23935
93	A93G	R27G	XX	0.0344387	0.036554	0.0382732	0.0607422	0.0323976	0.0607422
93	A93T	R27_	XX	0.00315887	0	0.0067935	0.00663491	0.00328604	0.0067935
94	G94A	R27K	XX	0.0326579	0.445677	0.0849187	0	0.073936	0.445677
94	G94C	R27T	XX	0	0	NA	NA	NA	0
95	A95G	R27R	XX	0.18306	0.0706561	0.115051	0.0642088	0.463756	0.463756
95	A95T	R27S	XX	0	0	0.0353419	0.0230113	0.00569834	0.0353419
96	C96T	L28F	XX	0.121301	0.201524	0.048525	0	0.0469435	0.201524
97	T97A	L28H	XX	0.0368919	0.0281937	0	0.167921	0.0425968	0.167921
97	T97C	L28P	XX	0.0153695	0.0903517	0.0141531	0.00552909	0.0123227	0.0903517
97	T97G	L28R	XX	0.0866433	0	0	0.497618	0.0821511	0.497618
98	T98A	L28L	XX	0.183292	0.512474	0.0411134	2.01629	0.438928	2.01629
98	T98C	L28L	XX	0.681918	1.33937	0.436079	0.796631	0.841547	1.33937
98	T98G	L28L	XX	0.177513	4.23937	0	0.0523809	0.10377	4.23937
99	G99A	E29K	XX	0.00292997	0	0.0547863	0.0535074	0.0159002	0.0547863
100	A100G	E29G	XX	0.0116822	0	0.0304186	0.0222814	0.0147136	0.0304186
100	A100T	E29V	XX	0.0035058	0	0.0299713	0.00836334	0.00621311	0.0299713
101	A101C	E29D	XX	0	0	0.0377417	0	0.0182558	0.0377417
101	A101G	E29E	XX	0.168227	0.634358	0.0548484	0.637177	0.354669	0.637177
101	A101T	E29D	XX	0.0193418	0.0263955	0.01294	0.0221164	0.0344252	0.0344252
102	G102A	D30N	XX	0.0620287	5.72796	0.0391933	0.0510378	0.0442352	5.72796
103	A103G	D30G	XX	0.0644213	0.0600394	0.0718543	0.0574175	0.0663528	0.0718543
103	A103T	D30V	XX	0.0212808	0.135528	0	0.0306227	0.0151663	0.135528
104	T104A	D30E	XX	0.0290347	0.0616362	0.0521361	0.0601771	0.00917035	0.0616362
104	T104C	D30D	XX	1.10287	0.35563	0.0696456	23.6673	4.59573	23.6673
104	T104G	D30E	XX	0.0454877	0	0.0886108	0.216356	0	0.216356
105	G105A	V31I	XX	0.346573	0.269479	20.549	0.67394	0.415283	20.549
106	T106A	V31D	XX	0.219652	0	0.0363937	0.0639795	0.345034	0.345034
106	T106C	V31A	XX	0.0942538	0	0.0344598	0.0288474	0.0476238	0.0942538
106	T106G	V31G	XX	0.00830826	0.0793672	0	0	0	0.0793672
107	C107T	V31V	XX	0.616783	0.1473	0.195132	0.190577	0.39852	0.616783
108	T108A	F32I	XX	0.0600643	0	0.150124	0.0355442	0.0088019	0.150124
108	T108C	F32L	XX	0.0460106	0.0532763	0.0332743	0.085306	0.0502966	0.085306
108	T108G	F32V	XX	0.37645	0.998931	0.160899	0	0.129712	0.998931
109	T109A	F32Y	XX	0.0664367	0	0.0057572	0.0168684	0.0668348	0.0668348
109	T109C	F32S	XX	0.00141376	0	0.00870961	0.0255189	0.0182558	0.0255189
110	T110A	F32L	XX	0.114029	0	0.010363	0.053979	0.0233922	0.114029
110	T110C	F32F	XX	0.0245159	0	0.0615353	0.0793305	0.392896	0.392896
111	G111A	A33T	XX	0.216506	0.191757	0.203805	0.0339837	0.168309	0.216506
111	G111C	A33P	XX	0	0	0.022645	0.0221164	0	0.022645
112	C112G	A33G	XX	0.0705236	0	1.01902	0.278666	0.078865	1.01902
112	C112T	A33V	XX	0.16041	0.729698	NA	NA	NA	0.729698
113	A113C	A33A	XX	0.242601	0	NA	NA	NA	0.242601
113	A113G	A33A	XX	0.231429	0.217812	0.40299	1.42392	0.44821	1.42392
113	A113T	A33A	XX	0.463796	0.505721	0.759799	0.506349	0.409314	0.759799
114	G114A	G34R	XX	0.0497644	0	0.0754833	0.0491475	0.0730232	0.0754833
114	G114C	G34R	XX	0.0110273	0	0.0566125	0	0	0.0566125
115	G115A	G34E	XX	0.0975162	0	0.0857124	0.0837115	0.0414594	0.0975162
115	G115C	G34A	XX	0.10703	0	0.0463193	0	0.134429	0.134429
116	G116A	G34G	XX	0.20701	0.0693869	0.339675	0.216911	0.537142	0.537142
116	G116C	G34G	XX	0.101084	0	0.169837	0.165873	0.164302	0.169837
117	A117G	K35E	XX	0.00992459	0	0.0192269	0.0375561	0.0263503	0.0375561
117	A117T	K35_	XX	0.111476	0	0	0.0108769	0.0107739	0.111476
118	A118C	K35T	XX	0.361321	0.246545	0.063689	0.124405	0.0308066	0.361321
118	A118G	K35R	XX	0.31018	4.1748	0.0316165	0.142516	0.288215	4.1748
118	A118T	K35M	XX	0.14315	0.0359863	1.95266	0.0389199	0.250584	1.95266
119	G119A	K35K	XX	0.336454	0.422905	0.108407	0.127052	2.87354	2.87354
120	A120G	N36D	XX	0.0461698	0.0400955	0.0166145	0.0216356	0.0455403	0.0461698
120	A120T	N36Y	XX	0.310648	0	0.0355474	1.53915	0.131824	1.53915
121	A121G	N36S	XX	0.166363	0.0750817	0.0616607	0.259903	0.221337	0.259903
121	A121T	N36I	XX	0.0901559	0.391473	0.0288403	0.0187781	0.0604508	0.391473
122	C122T	N36N	XX	0.312879	0.321878	0.177925	0.0631896	0.152566	0.321878
123	A123C	T37P	XX	0.0195646	0	0	0.0995237	0.0492906	0.0995237
123	A123G	T37A	XX	0.209091	0.211646	0.448218	0.291836	0.950605	0.950605
123	A123T	T37S	XX	0.131764	0	1.98801	0.346556	0.193642	1.98801
124	C124T	T37I	XX	0.199508	1.21975	0.296068	0.0268983	0.29974	1.21975
125	C125G	T37T	XX	0.592062	0	0	0.0211753	0.346083	0.592062
125	C125T	T37T	XX	0.964697	2.48111	0.164842	1.37089	0.500155	2.48111
126	G126A	D38N	XX	0.166941	1.19973	0.0465544	0.0656755	0.140116	1.19973
127	A127G	D38G	XX	0.0266749	0	0.0188708	0.032253	0.0205378	0.032253
127	A127T	D38V	XX	0.136154	0.275895	0.0849187	0.0221164	0.125965	0.275895
128	T128A	D38E	XX	0.0904863	0.233621	0.0275412	0.0336229	0.0233131	0.233621
128	T128C	D38D	XX	0.398339	2.6023	0.720345	0.840804	0.249286	2.6023
129	C129T	L39F	XX	0.0396778	0	0.0351388	0.0343185	0.0169968	0.0396778
130	T130A	L39H	XX	0.0646103	0	0.0265371	0.129588	0.0385083	0.129588
130	T130C	L39P	XX	0.023579	0.0250272	0.00819591	0.0240138	0.0290722	0.0290722
130	T130G	L39R	XX	0.0418278	0	0	0	0.0704152	0.0704152
131	T131A	L39L	XX	0.349066	0.541866	0.0760466	0.389925	0.266684	0.541866
131	T131C	L39L	XX	0.50151	2.7742	1.44161	0.106127	0.595692	2.7742
131	T131G	L39L	XX	0.0705236	0	0.0566125	11.2241	12.2679	12.2679
132	G132A	E40K	XX	0.0209139	0.0499466	0.0321797	0.0419047	0.020754	0.0499466
133	A133C	E40A	XX	0.0777568	0	0	0	0	0.0777568
133	A133G	E40G	XX	0.0471375	0.0400263	0.0436725	0.0284353	0.0690069	0.0690069
133	A133T	E40V	XX	0.0439097	0.0262163	0.0197231	0.00642088	0.0159002	0.0439097
134	G134A	E40E	XX	0.483355	0.411742	2.91377	0.202157	0.577625	2.91377
135	G135A	V41I	XX	0.314874	0.645999	0.500248	0.0904761	0.170277	0.645999
135	G135C	V41L	XX	0.038713	0	0.145575	0.142177	0.281661	0.281661
136	T136A	V41D	XX	0.25993	0.0788272	0	0.0205203	0.0304891	0.25993
136	T136C	V41A	XX	0.249522	0.417571	0.081694	0.0545911	0.158063	0.417571
137	T137A	V41V	XX	0.0653716	0.0693869	0.0878469	0.514778	1.37674	1.37674
137	T137C	V41V	XX	0.186616	1.14093	0.361589	3.41912	0.709547	3.41912
138	C138T	L42F	XX	0.139496	0.115876	0.0339675	0.398095	0.115011	0.398095
139	T139A	L42H	XX	0.136271	0.0733393	0.0183939	0.0107787	0.0444861	0.136271
139	T139C	L42P	XX	0.0572727	0.168343	0.0464818	0.0523809	0.0553439	0.168343
139	T139G	L42R	XX	0.0655679	0.313178	0.0509512	0.199047	0	0.313178
140	C140T	L42L	XX	0.118512	0.0665954	0.75086	0.0419047	0.762708	0.762708
141	A141C	M43L	XX	0.0606503	0	0.0926386	0	1.36669	1.36669
141	A141G	M43V	XX	0.0207456	0	0.0463193	0.0290816	0.0336073	0.0463193
141	A141T	M43L	XX	0.132125	0.273723	0.0579933	0.12137	1.07397	1.07397
142	T142A	M43K	XX	0.0885528	0	0.00374641	0.0146358	0.00724862	0.0885528
142	T142C	M43T	XX	0.083504	0.223915	0.0698397	0.0744102	0.023033	0.223915
142	T142G	M43R	XX	0	0	0	0.110582	0	0.110582
143	G143A	M43I	XX	0.148765	0.437268	0.216643	0.344806	0.104791	0.437268
144	G144A	E44K	XX	0.0246992	0	0.0351388	0.0114395	0.028328	0.0351388
145	A145G	E44G	XX	0.0855602	0	0.0351388	0.022879	0.0127476	0.0855602
145	A145T	E44V	XX	0.00276311	0	0.0149308	0.0109367	0.0108331	0.0149308
146	A146C	E44D	XX	0.170579	0	0	0.0995237	0	0.170579
146	A146G	E44E	XX	0.485202	0.428449	0.174928	0.246775	0.437841	0.485202
146	A146T	E44D	XX	0.0451267	0	0.00569287	0.0389199	0.374499	0.374499
147	T147A	W45R	XX	0.0351896	0	0.00517271	0.0151559	0.0100083	0.0351896
147	T147C	W45R	XX	0.012836	0	0.0161111	0.0314699	0.0194825	0.0314699
147	T147G	W45G	XX	0.0443783	0	0	0.0995237	0	0.0995237
148	G148A	W45_	XX	0.0216608	0.206922	0.0130644	0.0574175	0.0442352	0.206922
148	G148C	W45S	XX	0.0112315	0	0.101902	0	0.0246453	0.101902
149	G149A	W45_	XX	0.0879429	0.463504	0.11482	0.163537	0.141161	0.463504
149	G149C	W45C	XX	0	0	0.101902	0	0.0985813	0.101902
150	C150G	L46V	XX	0.0918944	0	0.0599426	0	0.0289945	0.0918944
150	C150T	L46L	XX	0.763127	1.05052	0.378934	0.315075	0.10403	1.05052
151	T151A	L46Q	XX	0.0286989	0	0	0.0148543	0.00980908	0.0286989
151	T151C	L46P	XX	0.0483714	0.0355448	0.0379172	0.0324031	0.0229259	0.0483714
152	A152G	L46L	XX	0.800385	1.86795	0.312697	2.62283	0.425287	2.62283
152	A152T	L46L	XX	0.206294	0	0	0.151655	0.014083	0.206294
153	A153C	K47Q	XX	0.0295855	0.847873	0	0	0	0.847873
153	A153G	K47E	XX	0.0647137	0.316287	0.0420216	0.0102602	0.0152445	0.316287
153	A153T	K47_	XX	0.0754118	0	0	0	0.00648561	0.0754118
154	A154C	K47T	XX	0	0	0	0.135714	0.0224048	0.135714
154	A154G	K47R	XX	0.0525761	0.0358749	0.0506977	0.03466	0.0367841	0.0525761
154	A154T	K47M	XX	0.0449986	0.0373794	0.0119885	0	0.0057989	0.0449986
155	G155A	K47K	XX	0.023327	0.557096	0.145575	0.0812438	0.130771	0.557096
156	A156G	T48A	XX	0.0144837	0.0345899	0.064906	0.0570518	0.0847673	0.0847673
156	A156T	T48S	XX	0	0	0.0421085	0.0329004	0.0325888	0.0421085
157	C157G	T48R	XX	0	0	0.0377417	0	0.0182558	0.0377417
157	C157T	T48I	XX	0.0121788	0.0465366	0.0411727	0.0201058	0.0199154	0.0465366
158	A158C	T48T	XX	0.118664	0	0.0443054	0	0.0214307	0.118664
158	A158G	T48T	XX	0.0768474	0.293643	0.176524	0.284727	0.138428	0.293643
158	A158T	T48T	XX	0.0630461	0	0.192269	0.00938903	0.0465006	0.192269
159	A159C	R49R	XX	0.0418278	0	0	0	0.0339935	0.0418278
159	A159G	R49G	XX	0.0458575	0.11305	0.0644442	0.0393374	0.0331202	0.11305
159	A159T	R49_	XX	0.0231397	0	0.00465308	0.0181778	0.00675214	0.0231397
160	G160A	R49K	XX	0.00352618	0	0.0149857	0.0585433	0.0434917	0.0585433
161	A161G	R49R	XX	0.359138	0.140031	0.254756	0.0378623	1.4814	1.4814
161	A161T	R49S	XX	0.00618881	0	0.045902	0	0.0266436	0.045902
162	C162G	P50A	XX	0	0	0	0	0.0821511	0.0821511
162	C162T	P50S	XX	0.0362693	0.038497	0.0229855	0.0448979	0.0555909	0.0555909
163	C163T	P50L	XX	0.0479367	0.0796399	0.00621356	0.0485481	0.0390718	0.0796399
164	A164C	P50P	XX	0.183361	2.15583	0	0	0	2.15583
164	A164G	P50P	XX	0.658863	1.22267	0.184606	1.9436	0.173232	1.9436
164	A164T	P50P	XX	0.437561	0.677826	0.0997646	0.407142	0.125812	0.677826
165	A165C	I51L	XX	0.151626	0	0	0.0585433	0	0.151626
165	A165G	I51V	XX	0.0603695	0	0.2975	0.00667944	0.033081	0.2975
165	A165T	I51F	XX	0.0147329	0	0.0140555	0.0137274	0.0101981	0.0147329
166	T166A	I51N	XX	0.0210348	0	0.0420216	0.0513009	0.0355706	0.0513009
166	T166C	I51T	XX	0.0157125	0	0.0397668	0.00485481	0.0553017	0.0553017
167	C167T	I51I	XX	0.0610318	0.145756	0.0702776	0.0857963	0.0934822	0.145756
168	C168T	L52L	XX	0.272926	0.948077	0.280601	0.418288	0.678639	0.948077
169	T169A	L52Q	XX	0	0.0260982	0.00263314	0.00771501	0.00127366	0.0260982
169	T169C	L52P	XX	0.0353875	0.0751222	0.0270103	0.0311761	0.0415704	0.0751222
169	T169G	L52R	XX	0	0.1964	0	0.0292717	0.0434917	0.1964
170	G170A	L52L	XX	0.0336946	0.214585	NA	NA	NA	0.214585
170	G170C	L52L	XX	0	0	0	0	0.113748	0.113748
171	T171A	S53T	XX	0.00125052	0	0.0214209	0.0119548	0.014802	0.0214209
171	T171C	S53P	XX	0.0155229	0	0.0154398	0.00603174	0.0179239	0.0179239
171	T171G	S53A	XX	0.053515	0	0	0	0.0189579	0.053515
172	C172T	S53L	XX	0.00808671	0.257502	0.045902	0.0448305	0.0399654	0.257502
173	A173C	S53S	XX	0	0	0	0	0.0328604	0.0328604
173	A173G	S53S	XX	0.079803	0.187654	0.381749	0.0691554	0.0223371	0.381749
173	A173T	S53S	XX	0.00381448	0.145756	0.0536329	0.0058201	0.00576499	0.145756
174	C174T	P54S	XX	0.0407962	0.155887	0.0447923	0.470277	0.151663	0.470277
175	C175T	P54L	XX	0.0772433	0.0546585	0.0391933	0.0191392	0.0426554	0.0772433
176	T176A	P54P	XX	0.740103	0.810322	0.163899	0.556776	5.75632	5.75632
176	T176C	P54P	XX	0.305532	0.479187	0.063689	0.0331746	0.0698284	0.479187
176	T176G	P54P	XX	0.499473	1.70406	NA	NA	NA	1.70406
177	C177T	L55L	XX	0.769412	0.293955	0.940638	0.446581	0.0379159	0.940638
178	T178A	L55Q	XX	0.0467643	0.0577221	0.0178776	0.0116402	0.0230599	0.0577221
178	T178C	L55P	XX	0.0407447	0.0228069	0.0200683	0.0326664	0.0280428	0.0407447
178	T178G	L55R	XX	0.045171	0	0.0299713	0.0292717	0.0289945	0.045171
179	G179A	L55L	XX	0.255196	0.805182	0.111981	0.437467	0.129997	0.805182
180	A180G	T56A	XX	0.0960126	0	0.0236067	0.0230557	0.017128	0.0960126
180	A180T	T56S	XX	0.0707505	0.0608183	0.0965392	0.0471428	0.0311309	0.0965392
181	C181G	T56S	XX	0.100358	0	0	0	0.0289945	0.100358
181	C181T	T56I	XX	0.195788	0.137792	0.0849187	0.0552909	0.588749	0.588749
182	T182A	T56T	XX	0.510227	0.653234	0	0.00809136	0.452833	0.653234
182	T182C	T56T	XX	1.14935	0.765607	0.711781	0.120029	0.111461	1.14935
183	A183G	K57E	XX	0.0604696	0.0606441	0.0372246	0.059078	0.0450143	0.0606441
183	A183T	K57_	XX	0.106846	0	0.0159223	0	0.00385083	0.106846
184	A184C	K57T	XX	0.387939	0	0	0	0.0339935	0.387939
184	A184G	K57R	XX	0.288695	0.690618	0.619881	0.280556	0.258886	0.690618
184	A184T	K57M	XX	0.0696135	0.019597	0.00961344	0.00312968	0.00930012	0.0696135
185	G185A	K57K	XX	1.27885	0.138031	0.0397023	0.374829	0.128028	1.27885
185	G185C	K57N	XX	0.0879328	0	0	0	0	0.0879328
186	G186A	G58R	XX	0.0376855	0.0251962	0.0707656	0.0276455	0.0342296	0.0707656
187	G187A	G58E	XX	0.0539011	0.101754	0.0384538	0.0281671	0.0232503	0.101754
188	G188A	G58G	XX	0.331611	1.13596	0.0545906	0	0.0704152	1.13596
189	A189G	I59V	XX	0.147964	0.32222	0.160607	0.0703157	0.0803652	0.32222
189	A189T	I59F	XX	0.0277099	0	0	0.0806949	0.0799308	0.0806949
190	T190A	I59N	XX	0.153882	0.235164	0.0370554	0.0542857	0.0358477	0.235164
190	T190C	I59T	XX	0.108817	0.0793679	0.109181	0.0977465	0.0924199	0.109181
190	T190G	I59S	XX	0.112597	0	0	0	0	0.112597
191	T191A	I59I	XX	0.605072	1.5925	2.26854	0	0.158434	2.26854
191	T191C	I59I	XX	0.167985	0.224626	0.0506348	0.451256	0.1194	0.451256
191	T191G	I59M	XX	0.182229	0.626589	0	1.32698	0.164302	1.32698
192	T192A	L60I	XX	0.0475925	0.309108	0.0121312	0.42653	0.478237	0.478237
192	T192C	L60L	XX	0.32185	0.443573	1.13583	0.0590061	0.335098	1.13583
192	T192G	L60V	XX	0.0953488	1.59373	0.0509512	0.0497618	0.0985813	1.59373
193	T193A	L60_	XX	0.128581	0	0.0343491	0.0782771	0.00553827	0.128581
193	T193C	L60S	XX	0.0455331	0.0353532	0.0209676	0.032765	0.0811368	0.0811368
194	A194G	L60L	XX	0.728637	0.540498	0.3769	0.658947	0.668462	0.728637
194	A194T	L60F	XX	0.107197	0.112181	0.0766184	0.441496	0.277955	0.441496
195	G195A	G61R	XX	0.112952	0	0.0547863	0.0428059	0.0583008	0.112952
196	G196A	G61E	XX	0.0696362	0.0328646	0.0382134	0.0622023	0.073936	0.073936
197	A197G	G61G	XX	0.599381	0.226968	0.489725	0.1546	0.634079	0.634079
197	A197T	G61G	XX	0.459722	0.984857	0.434584	0.0512254	1.2975	1.2975
198	T198A	F62I	XX	0.244154	0.225157	0.0177222	0.0173085	0.175732	0.244154
198	T198C	F62L	XX	0.227242	0.158538	0.0719311	0.427366	0.0753857	0.427366
198	T198G	F62V	XX	0.258064	1.03523	0.169837	0.829364	0	1.03523
199	T199A	F62Y	XX	0.1653	0.0546893	1.55144	2.00725	0.105227	2.00725
199	T199C	F62S	XX	0.443802	0.186748	0.346635	0.0326307	3.71902	3.71902
199	T199G	F62C	XX	2.47311	0.248025	38.3833	0	0.164302	38.3833
200	T200A	F62L	XX	0.744202	0.327666	0.251201	0.023145	0.38974	0.744202
200	T200C	F62F	XX	1.10453	0.924964	0.931851	0.287709	1.17338	1.17338
200	T200G	F62L	XX	0.454518	0.28601	0.040761	0	0.295744	0.454518
201	G201A	V63M	XX	0.0789733	0.222319	0.0358811	0.0700871	0.0312405	0.222319
201	G201C	V63L	XX	0.0425481	0	0.0926386	0	0	0.0926386
202	T202A	V63E	XX	0.0799389	0	0.0287049	0.049061	0.0277694	0.0799389
202	T202C	V63A	XX	0.0305322	0.0122481	0.0426208	0.0264892	0.0187417	0.0426208
202	T202G	V63G	XX	0	0	0	0	0.0189579	0.0189579
203	G203A	V63V	XX	1.08826	1.14154	0.0477668	0.139955	0.130928	1.14154
203	G203C	V63V	XX	0.38401	0.133954	0	0	0.0352076	0.38401
204	T204A	F64I	XX	0.06209	0.121172	0.0261288	0.0255189	0.0189579	0.121172
204	T204C	F64L	XX	0.0617143	0.0485431	0.012899	0.0125979	0.0311966	0.0617143
204	T204G	F64V	XX	0.0380479	0	0	0	0	0.0380479
205	T205A	F64Y	XX	1.11445	0.552125	0.0180358	0.0836704	0.248634	1.11445
205	T205C	F64S	XX	0.00457983	0.0244963	0.030763	0.0150224	0.0204603	0.030763
206	C206G	F64L	XX	0	0	NA	NA	NA	0
206	C206T	F64F	XX	0.612586	1.28406	0.132556	0.0647309	0.961768	1.28406
207	A207C	T65P	XX	0	0	0	0	0.0224048	0.0224048
207	A207G	T65A	XX	0.140345	0.558017	0.149317	0.0690781	0.107704	0.558017
207	A207T	T65S	XX	0.0467886	0.0715026	0.0700361	0.0820814	0.0237137	0.0820814
208	C208G	T65R	XX	0	0	0	0	0	0
208	C208T	T65M	XX	0.0753332	0.455955	0.104388	0.0631126	0.0721326	0.455955
209	G209A	T65T	XX	0.0948026	0.496049	NA	NA	NA	0.496049
209	G209C	T65T	XX	0.0199847	0	0.0727875	0	0	0.0727875
210	C210G	L66V	XX	0	0	0	0	0.0224048	0.0224048
210	C210T	L66F	XX	0.00542795	0	0	0.00975722	0.0144972	0.0144972
211	T211A	L66H	XX	0.00566091	0.136254	0.0358811	0.00350436	0.00694234	0.136254
211	T211C	L66P	XX	0.0610645	0.174196	0.0949629	0.0713431	0.0477006	0.174196
211	T211G	L66R	XX	0.0173552	0	0	0	0.0492906	0.0492906
212	C212T	L66L	XX	0.00778932	0.0208315	0.025058	0.00815768	0.0242413	0.025058
213	A213C	T67P	XX	0	0	0	0	0.0205378	0.0205378
213	A213G	T67A	XX	0.0196865	0.0263243	0.00393446	0.0230557	0.0209342	0.0263243
213	A213T	T67S	XX	0.0125023	0	0.0235613	0.0230113	0.0113967	0.0235613
214	C214G	T67S	XX	0	0	0	0	0	0
214	C214T	T67I	XX	0.021694	0.0870262	0.0446288	0.014529	0.0395764	0.0870262
215	C215T	T67T	XX	0.032208	0.172271	0.0611415	0.0398095	0.0468261	0.172271
216	G216A	V68M	XX	0.0481537	2.28445	0.095109	0.0973121	0.120488	2.28445
216	G216C	V68L	XX	0.0263798	0	0	0	0	0.0263798
217	T217A	V68E	XX	0.00526194	0	0.00296228	0.00578626	0.00143287	0.00578626
217	T217C	V68A	XX	0.00545038	0.00874577	0.0193836	0.0108178	0.0241095	0.0241095
217	T217G	V68G	XX	0	0	0	0.045238	0	0.045238
218	G218A	V68V	XX	0.033477	0.174583	0.113225	0.172016	0.158217	0.174583
218	G218C	V68V	XX	0	0	0.145575	0.0710884	0.176038	0.176038
219	C219G	P69A	XX	0.158279	0	0.424594	0.0414682	0.0410755	0.424594
219	C219T	P69S	XX	0.106642	0.0675472	0.0649378	0.0536647	0.171551	0.171551
220	C220T	P69L	XX	0.239158	0.058145	0.0159223	0.0311012	0.100122	0.239158
221	C221T	P69P	XX	0.168239	0.647901	0.81809	0.182226	0.218684	0.81809
222	A222C	S70R	XX	0	0	0.0283062	0	0.0273837	0.0283062
222	A222G	S70G	XX	0.00919616	0.0210805	0.0279185	0.0363557	0.0360114	0.0363557
222	A222T	S70C	XX	0.0013797	0	0.0104337	0.00679343	0	0.0104337
223	G223A	S70N	XX	0.260639	0.190103	0.043829	0.0642088	1.60062	1.60062
223	G223C	S70T	XX	0.00915967	0.0734888	0	0	0	0.0734888
224	T224A	S70R	XX	0.0329748	0.0721526	0.0276909	0.0811334	0.0214307	0.0811334
224	T224C	S70S	XX	0.449271	0.272041	0.388399	1.48878	0.153528	1.48878
224	T224G	S70R	XX	0.0412185	0	0.0363937	0.0355442	0	0.0412185
225	G225A	E71K	XX	0.0520655	0.255277	0.0268164	0.0654761	0.0648561	0.255277
226	A226C	E71A	XX	0	0	0	0	0	0
226	A226G	E71G	XX	0.0364053	0.0786377	0.108078	0.0663491	0.043316	0.108078
226	A226T	E71V	XX	0.00336478	0	0.00901792	0	0.002181	0.00901792
227	G227A	E71E	XX	0.0800817	0.0377942	0.043179	0.193987	0.158733	0.193987
227	G227C	E71D	XX	0	0	0.0926386	0	0	0.0926386
228	C228G	R72G	XX	0.0314046	0	0	0.087815	0.0144972	0.087815
228	C228T	R72W	XX	0.00718405	0.380413	0.094593	0.163773	0.133106	0.380413
229	G229A	R72Q	XX	0.394309	0.69064	0.244766	0.575676	0.869835	0.869835
229	G229C	R72P	XX	0.188427	0	0.0926386	0.0904761	0.0896193	0.188427
230	G230A	R72R	XX	0.447687	0.733815	0.048525	0.0473922	3.42296	3.42296
231	G231A	G73R	XX	0.0928868	0.223572	0.0867255	0.0635258	0.164302	0.223572
232	G232A	G73E	XX	0	0.0218644	0.0915977	0.0223649	0.0664593	0.0915977
232	G232C	G73A	XX	0	0	NA	NA	NA	0
233	A233G	G73G	XX	0.00810192	0	0.0453817	0.181318	0.0319292	0.181318
233	A233T	G73G	XX	0	0.0275583	0.0147685	0.360593	0.0750075	0.360593
234	C234T	L74L	XX	0	0.0215967	0.0614929	0.0428981	0.0679871	0.0679871
235	T235A	L74Q	XX	0	0.123051	0.125947	0.126734	2.0787	2.0787
235	T235C	L74P	XX	0	0.0556968	0.0343491	0.0447297	0.0443062	0.0556968
236	G236A	L74L	XX	0.0786261	0.270353	NA	NA	NA	0.270353
236	G236C	L74L	XX	0	0.0687168	0	0.0368606	0	0.0687168
237	C237G	Q75E	XX	0	0.188971	0	0.0284353	0	0.188971
237	C237T	Q75_	XX	0.0163174	0.403658	0.133886	0.0762773	0.111534	0.403658
238	A238C	Q75P	XX	0.0231402	0	0.0424594	0.0414682	0	0.0424594
238	A238G	Q75R	XX	0.00602673	0.0138151	0.0140694	0.0274819	0.0291661	0.0291661
238	A238T	Q75L	XX	0.0315411	0.153368	0.0149126	0.0412659	0.343832	0.343832
239	G239A	Q75Q	XX	0.756165	0.620466	0.469707	0.559821	1.59039	1.59039
239	G239C	Q75H	XX	0.0286737	0.460104	0	0.0552909	0	0.460104
240	C240G	R76G	XX	0	0	0	0.0268983	0.0133218	0.0268983
240	C240T	R76C	XX	0.0120395	0.171722	0.00874699	0.021357	0.0253857	0.171722
241	G241A	R76H	XX	0.0568977	0.404621	0.0433627	0.0794072	0.0419495	0.404621
241	G241C	R76P	XX	0	0	0	0	0	0
242	T242A	R76R	XX	0.00622166	0	0.0149857	0.0146358	0.282696	0.282696
242	T242C	R76R	XX	0.0169536	0.244837	0.0601786	0.101875	0.0679202	0.244837
243	A243C	R77R	XX	0	0	0	2.13265	0	2.13265
243	A243G	R77G	XX	0	0.0245531	0.0266163	0.0148543	0.0331056	0.0331056
243	A243T	R77_	XX	0.00500883	0	0.0130644	0.0085063	0.00421287	0.0130644
244	G244A	R77K	XX	0.0176336	0.0565903	0.0257981	0.0629897	0.0374359	0.0629897
245	A245G	R77R	XX	0.0348019	0.0837656	0.123935	0.174839	0.0199827	0.174839
245	A245T	R77S	XX	0.00436752	0	0.0139592	0.00681669	0.0101282	0.0139592
246	C246G	R78G	XX	0.0244258	0	0.0566125	0	0.0273837	0.0566125
246	C246T	R78C	XX	0.0394908	0.380206	0.0185277	0.0542857	0.0507843	0.380206
247	G247A	R78H	XX	0.124497	0.386941	0.0760466	0.193106	0.0711158	0.386941
247	G247C	R78P	XX	0	0	0	0	0	0
248	C248G	R78R	XX	0.0238852	0.117109	NA	NA	NA	0.117109
248	C248T	R78R	XX	0.0854408	0.428437	0.192482	0.48656	2.73837	2.73837
249	T249A	F79I	XX	0.0176127	0.109906	0.00712605	0.0069597	0.0034469	0.109906
249	T249C	F79L	XX	0.0301575	0.14008	0.0140879	0.0550361	0.0386148	0.14008
249	T249G	F79V	XX	0.0310351	0.0622493	0.0536329	0	0.0259424	0.0622493
250	T250A	F79Y	XX	0.201513	0.906362	0.0550824	0.193668	0.263772	0.906362
250	T250C	F79S	XX	0.0748773	0.0693169	0.0269049	0.0262769	0.00976052	0.0748773
250	T250G	F79C	XX	0.0104682	0	0	0.0552909	0	0.0552909
251	T251A	F79L	XX	0.0457748	0.108816	0.0522577	0.0170126	0.0400223	0.108816
251	T251C	F79F	XX	0.732072	1.18145	0.117129	1.88752	1.21244	1.88752
251	T251G	F79L	XX	0.0535631	0.268589	0	0.0497618	0	0.268589
252	G252A	V80I	XX	0.645898	0.34911	0.0664581	0.0576949	0.150015	0.645898
252	G252C	V80L	XX	0.315616	0.151177	0	0.35126	0	0.35126
253	T253A	V80D	XX	0.00829555	0	0.0057572	0.00562281	0.025063	0.025063
253	T253C	V80A	XX	0.0142653	0.105648	0.0470319	0.045934	0.0439824	0.105648
253	T253G	V80G	XX	0	0.13602	0	0.0904761	0.0448097	0.13602
254	C254T	V80V	XX	0.253652	0.973297	0.023516	0.0842124	0.38295	0.973297
255	C255G	Q81E	XX	0.219832	0.125981	0.0377417	0.0368606	0	0.219832
255	C255T	Q81_	XX	0.07159	0.104431	0.0167971	0.0710884	0.0406241	0.104431
256	A256C	Q81P	XX	0.0168621	0.180382	0.0647	0.0315948	0.0312956	0.180382
256	A256G	Q81R	XX	0.0468495	0.0650557	0.0162072	0.0415506	0.0323378	0.0650557
256	A256T	Q81L	XX	0.227195	0.135022	0.0498436	0.0865423	0.0522374	0.227195
257	A257C	Q81H	XX	0.0694206	0	0	0.0355442	0.0352076	0.0694206
257	A257G	Q81Q	XX	0.635978	0.801934	0.33744	0.427777	1.4625	1.4625
257	A257T	Q81H	XX	0.0777492	0.0146774	0.181608	0.0492692	0.0309083	0.181608
258	A258C	N82H	XX	0.054958	0.881866	0.0391933	0	0.0189579	0.881866
258	A258G	N82D	XX	0.0739435	0.0160339	0.011407	0.0148543	0.0459801	0.0739435
258	A258T	N82Y	XX	0.155471	0.160949	0.0494672	0.0483125	0.0143565	0.160949
259	A259C	N82T	XX	0.188427	0	0	0.497618	0	0.497618
259	A259G	N82S	XX	0.900713	1.33824	0.0333326	0.0139519	0.981206	1.33824
259	A259T	N82I	XX	0.090965	0.026065	0.0288403	0.00938903	0.0186002	0.090965
260	T260A	N82K	XX	0.123656	0.0992099	0.048525	0.118481	0.152566	0.152566
260	T260C	N82N	XX	0.334612	0.452639	1.3982	0.20059	0.691597	1.3982
260	T260G	N82K	XX	0.0425481	1.70684	0	0	0	1.70684
261	G261A	A83T	XX	0.00148201	0.035671	0.0589032	0.0460225	0.0940226	0.0940226
261	G261C	A83P	XX	0.168382	0	0	0	0.246453	0.246453
262	C262T	A83V	XX	0.0350796	0.0375262	0.0353419	0.0287641	0.0113967	0.0375262
263	T263A	A83A	XX	0.291614	0.791879	0.0351388	0.571975	5.33132	5.33132
263	T263C	A83A	XX	0.260513	0.338938	0.0915977	1.50963	0.124611	1.50963
264	C264T	L84F	XX	0.225066	0.419936	0.067935	0.0995237	0.405279	0.419936
265	T265A	L84H	XX	0.0418462	0.0805766	0.448371	0.0575026	0.0109535	0.448371
265	T265C	L84P	XX	0.0973753	0.0591856	0.0396287	0.127169	0.0383372	0.127169
265	T265G	L84R	XX	0.0746599	0	0	0	0	0.0746599
266	T266A	L84L	XX	1.11038	0.134979	0.919421	0.291836	0.459552	1.11038
266	T266C	L84L	XX	0.345157	0.560438	0.420901	0.356987	0.155373	0.560438
267	A267G	N85D	XX	0.449534	0.453531	0.152854	0.116111	0.0533982	0.453531
267	A267T	N85Y	XX	0.043758	0	0.00578991	0.0169643	0.0224048	0.043758
268	A268C	N85T	XX	0.676851	0.835452	0.101902	6.07095	0.197163	6.07095
268	A268G	N85S	XX	0.516558	1.68046	0.297525	1.13326	0.658408	1.68046
268	A268T	N85I	XX	0.095784	0.0125981	0.0334106	0.0407884	0.0161609	0.095784
269	T269A	N85K	XX	0.039457	0.0904478	0.094793	0.0462901	0.0802406	0.094793
269	T269C	N85N	XX	0.412583	0.830743	0.40761	0.68901	0.667319	0.830743
269	T269G	N85K	XX	0.109916	0	0.130644	0.0510378	0	0.130644
270	G270A	G86R	XX	0.0646565	0.414996	0.0241867	0.0198156	0.0224908	0.414996
271	G271A	G86E	XX	0.157231	0.0525615	0.046058	0.0459373	0.0366423	0.157231
272	G272A	G86G	XX	0.567817	1.47109	0.480221	2.37191	0.167965	2.37191
273	A273G	N87D	XX	0.0754979	0.0178155	0.0520248	0.0681036	0.0620839	0.0754979
273	A273T	N87Y	XX	0.133518	0	0.0233601	0.0728092	0.0760278	0.133518
274	A274C	N87T	XX	0.696135	0.146978	0.595684	0.165034	0.143608	0.696135
274	A274G	N87S	XX	0.197627	0.142524	0.125261	0.166577	0.350296	0.350296
274	A274T	N87I	XX	0.0925085	0	0.0523236	0.0301076	0.0218323	0.0925085
275	C275G	N87K	XX	0.131899	0	0.229109	0.0571272	0	0.229109
275	C275T	N87N	XX	0.655499	2.02027	0.289191	0.329726	0.101896	2.02027
276	G276A	G88R	XX	0.165816	0.650061	0.0508511	0.30793	0.0604205	0.650061
277	G277A	G88E	XX	0.489065	0.624242	0.0634745	0.036524	0.0635643	0.624242
278	A278C	G88G	XX	0.504321	0.155623	0	0.0297061	0.0258495	0.504321
278	A278G	G88G	XX	0.278822	0.357513	0.170195	0.347215	0.797305	0.797305
278	A278T	G88G	XX	0.439664	0.934514	0.518523	0.305912	2.19319	2.19319
279	G279A	D89N	XX	0.344513	0.18427	0.0708156	0.0830941	0.0542296	0.344513
280	A280G	D89G	XX	0.0898385	0.0491442	0.0619511	0.0445592	0.0361892	0.0898385
280	A280T	D89V	XX	0.10458	0.119865	0.0281425	0.0847912	0.0381636	0.119865
281	T281A	D89E	XX	0.478667	0.546188	0.078946	0.453347	0.537233	0.546188
281	T281C	D89D	XX	0.191648	0.282649	0.576259	1.40997	0.106535	1.40997
282	C282T	P90S	XX	0.185201	0.108723	0.0496403	0.0618878	0.035902	0.185201
283	C283T	P90L	XX	0.203396	0.478021	0.0131788	0.134729	0.031454	0.478021
284	A284C	P90P	XX	0.491828	0.627769	0.0486273	1.06093	0.026377	1.06093
284	A284G	P90P	XX	0.504084	0.342409	0.467268	0.308837	0.0790943	0.504084
284	A284T	P90P	XX	0.346676	0.478054	0.243526	0.378024	0.284914	0.478054
285	A285C	N91H	XX	0.346235	0	0	16.4572	0	16.4572
285	A285G	N91D	XX	0.0658451	0	0.0419017	0.0578875	0.0221146	0.0658451
285	A285T	N91Y	XX	0.121529	0	0.0517153	0.0477591	0.0103897	0.121529
286	A286C	N91T	XX	0.535841	0	0	2.69701	0.102037	2.69701
286	A286G	N91S	XX	0.633532	0.249978	1.13041	0.974085	0.426817	1.13041
286	A286T	N91I	XX	0.455479	1.21812	1.27719	0.100699	0.0383361	1.27719
287	T287A	N91K	XX	0.586724	0.401401	1.95157	1.15288	0.707783	1.95157
287	T287C	N91N	XX	0.452595	2.17873	0.123022	0.250242	1.33228	2.17873
288	A288G	N92D	XX	0.197308	0.0650557	0.0707743	0.136031	0.0927765	0.197308
288	A288T	N92Y	XX	0.0645159	0.057513	0	0.015971	0.00694878	0.0645159
289	A289C	N92T	XX	0.119908	0	0	0.0495102	0	0.119908
289	A289G	N92S	XX	0.106776	0.163775	0.0620164	0.054936	0.0814435	0.163775
289	A289T	N92I	XX	0.0448027	0	0.0441247	0.0117882	0.0085481	0.0448027
290	C290G	N92K	XX	0.0212741	0	NA	NA	NA	0.0212741
290	C290T	N92N	XX	0.598432	1.69024	0.462168	1.29324	0.27855	1.69024
291	A291C	M93L	XX	0.0143369	0	0.0384312	0	0.0416927	0.0416927
291	A291G	M93V	XX	0.330535	0.13891	0.0813692	0.0478514	0.0466356	0.330535
291	A291T	M93L	XX	0.0110973	0.0635961	0.00658214	0.0287214	0.0178518	0.0635961
292	T292A	M93K	XX	0.0180011	0.0656476	0.00601701	0.0187539	0.017951	0.0656476
292	T292C	M93T	XX	0.117007	0.0379297	0.0894012	0.0218071	0.024247	0.117007
292	T292G	M93R	XX	0	0	0.0783795	0	0	0.0783795
293	G293A	M93I	XX	0.248866	0.584741	0.318484	0.345591	1.44603	1.44603
293	G293C	M93I	XX	0.0982228	3.48994	0.75606	0.257072	0.0248553	3.48994
294	G294A	D94N	XX	0.347604	0.229221	0.0785796	0.388708	0.783734	0.783734
295	A295C	D94A	XX	0.384706	0	0.0882495	0.990205	0	0.990205
295	A295G	D94G	XX	0.288752	0.171606	0.14804	0.111325	0.0458866	0.288752
295	A295T	D94V	XX	0.0973426	0	0.0508263	0.0456238	0.14998	0.14998
296	C296G	D94E	XX	0.114313	0.282197	0.0350402	0.0145618	0.164727	0.282197
296	C296T	D94D	XX	0.564667	1.34874	0.202361	0.373104	0.0494727	1.34874
297	A297C	K95Q	XX	0.193023	0.387161	0.0297842	19.1976	0.0323118	19.1976
297	A297G	K95E	XX	0.0811907	0	0.0204578	0.0105022	0.0274161	0.0811907
297	A297T	K95_	XX	0.150411	0	0.0125975	0.00897467	0.00390475	0.150411
298	A298C	K95T	XX	0.563763	0.256026	0.711511	0	0	0.711511
298	A298G	K95R	XX	0.856243	0.669292	0.277	0.781211	0.115243	0.856243
298	A298T	K95I	XX	0.0806051	0.117582	0.10398	0.010986	0.349885	0.349885
299	A299C	K95N	XX	0.313531	0.346964	0.0940553	0.33224	0.0510187	0.346964
299	A299G	K95K	XX	0.799491	0.527766	0.139884	0.141085	0.586558	0.799491
299	A299T	K95N	XX	0.743606	0.230052	0.194606	0.307713	0.0051493	0.743606
300	G300A	A96T	XX	0.0661386	0.0758051	0.0261265	0.026058	0.0425156	0.0758051
300	G300C	A96P	XX	0.0721324	0	0.0529497	0.0495102	0.0287216	0.0721324
301	C301G	A96G	XX	0.254805	0	2.70765	0.033757	0.0293744	2.70765
301	C301T	A96V	XX	0.068817	0.582798	NA	NA	NA	0.582798
302	A302C	A96A	XX	0.329748	0	3.01685	0.167696	0.0416927	3.01685
302	A302G	A96A	XX	0.542373	1.46014	0.0901655	3.11067	0.144321	3.11067
302	A302T	A96A	XX	0.912012	0.840556	0.190671	3.36079	1.25396	3.36079
303	G303A	V97I	XX	0.842173	0.223572	0.189833	0.301958	0.120726	0.842173
303	G303C	V97L	XX	0.0732774	0.58791	0.0372302	0.0464159	0.121169	0.58791
304	T304A	V97D	XX	0.194708	0.32755	0.027814	0.0231176	0.0150872	0.32755
304	T304C	V97A	XX	0.120704	0.126315	0.0426359	0.0774547	0.0118939	0.126315
305	T305A	V97V	XX	0.155611	4.33997	0.109411	2.85694	0.0593483	4.33997
305	T305C	V97V	XX	0.49999	0.369153	0.215307	0.265446	0.656618	0.656618
306	A306G	K98E	XX	0.0789538	0	0.0345881	0.076661	0.0187617	0.0789538
306	A306T	K98_	XX	0.137934	0	0.0195949	0.0195435	0.0467671	0.137934
307	A307G	K98R	XX	0.488516	1.30263	0.484505	0.0598208	0.16759	1.30263
307	A307T	K98I	XX	0.242423	0.0418276	0.0162249	0.0751323	0.00754362	0.242423
308	A308G	K98K	XX	0.555971	0.907501	0.0441959	0.119783	0.285595	0.907501
308	A308T	K98N	XX	0.237811	0.314718	0.633706	0.0355526	0.0103123	0.633706
309	C309G	L99V	XX	0.272895	0	0.0661871	0.28881	0.0718041	0.28881
309	C309T	L99L	XX	0.572443	0.211648	0.184232	0.0306249	0.146569	0.572443
310	T310A	L99Q	XX	0.107152	0.0409377	0.0226927	0	0.00123093	0.107152
310	T310C	L99P	XX	0.153882	0.0881866	0.0280873	0.0218857	0.0241228	0.153882
310	T310G	L99R	XX	0.0430106	0	0.0458218	0.0380848	0	0.0458218
311	G311A	L99L	XX	0.545488	0.914701	0.106918	0.184077	4.50709	4.50709
311	G311C	L99L	XX	0.185483	1.26768	0.885889	0.0190424	0	1.26768
312	T312A	Y100N	XX	0.218693	0	0.0445371	0.00694069	0.00905939	0.218693
312	T312C	Y100H	XX	0.669428	0.111561	0.0614899	0.0335392	0.0333541	0.669428
313	A313G	Y100C	XX	0.266848	0.0611699	0.133389	0.0774547	0.0475757	0.266848
313	A313T	Y100F	XX	0.318985	0.18841	0.978216	0.469794	0.0165172	0.978216
314	T314A	Y100_	XX	0.0666158	0	0.0286136	0.0227012	0.0282199	0.0666158
314	T314C	Y100Y	XX	0.835635	0.920208	0.3213	1.32047	0.826689	1.32047
315	A315G	R101G	XX	0.215423	0.227415	0.0515297	0.0770921	0.0536667	0.227415
315	A315T	R101W	XX	0.274554	0.0908359	0.0603556	0.186481	0.0825589	0.274554
316	G316A	R101K	XX	1.69639	2.07978	0.205653	0.985784	1.10014	2.07978
317	G317A	R101R	XX	1.37008	0.819762	0.0765098	0.912987	0.0415014	1.37008
318	A318G	K102E	XX	0.114172	0.0482113	0.0292523	0.0182348	0.0245224	0.114172
318	A318T	K102_	XX	0.0206093	0.016535	0.0706223	0.0133984	0.00499667	0.0706223
319	A319C	K102T	XX	0.0995466	0	0.0812296	0.067514	0.0293744	0.0995466
319	A319G	K102R	XX	0.320652	0.291928	0.0453375	0.736373	0.241826	0.736373
319	A319T	K102M	XX	0.0206739	0.0331736	0.00591739	0.0147547	0.00213986	0.0331736
320	G320A	K102K	XX	0.734118	0.79287	2.64977	2.46271	0.133704	2.64977
320	G320C	K102N	XX	0.0263798	0	0	0	0	0.0263798
321	C321T	L103F	XX	0.500761	0.823648	0.0571856	0.077236	0.0310194	0.823648
322	T322A	L103H	XX	0.0403543	0.128665	0	0.0112099	0.00731589	0.128665
322	T322C	L103P	XX	0.137138	0	0.0164165	0.0219288	0.0114491	0.137138
323	T323A	L103L	XX	0.262303	0.369801	0.0651021	0.702072	0.0529702	0.702072
323	T323C	L103L	XX	1.6148	0.396381	0.11024	0.296579	0.0587488	1.6148
324	A324G	K104E	XX	0.0814045	0.0624836	0.0515065	0.0586306	0.0218651	0.0814045
324	A324T	K104_	XX	0.1713	0	0.0253482	0.0210682	0.0137497	0.1713
325	A325C	K104T	XX	0.0349738	0	0.0554124	0.034542	0.0300575	0.0554124
325	A325G	K104R	XX	0.0354464	0.0652982	0.0425488	0.0924039	0.0268024	0.0924039
325	A325T	K104M	XX	0.0325843	0.0450193	0.00172662	0.0107631	0.0074926	0.0450193
326	G326A	K104K	XX	0.747564	0.362405	NA	NA	NA	0.747564
327	A327G	R105G	XX	0.162378	0.431435	0.139926	0.11713	0.0715631	0.431435
327	A327T	R105W	XX	0.0240645	0	0.0372302	0.00663084	0.00576997	0.0372302
328	G328A	R105K	XX	0.2558	0.299508	0.055229	0.108201	0.106993	0.299508
329	G329A	R105R	XX	0.771216	0.309748	0.0762766	0.452838	0.0748689	0.771216
330	G330A	E106K	XX	0.0734449	0.289924	0.0857099	0.0427427	0.0790361	0.289924
331	A331G	E106G	XX	0.126194	0.0747227	0.194765	0.0795193	0.0716668	0.194765
331	A331T	E106V	XX	0	0.111509	0.687208	0.299769	0.0353411	0.687208
332	G332A	E106E	XX	0.608803	0.178965	0.0806655	0.0618878	0.222144	0.608803
333	A333G	I107V	XX	0.276559	0.0787837	0.0394834	0.0470847	0.0782188	0.276559
333	A333T	I107L	XX	0.150749	0.416558	0.312025	0.0550114	0.0205154	0.416558
334	T334A	I107K	XX	0	0.0979473	0.00358846	0.00894763	0.00778598	0.0979473
334	T334C	I107T	XX	0.120091	0.0436633	0.049201	0.0219072	0.019063	0.120091
335	A335G	I107M	XX	0.109182	0.14717	0.0592481	0.0359349	0.0312695	0.14717
335	A335T	I107I	XX	0.65784	1.95584	0.136896	0.631948	0.0762639	1.95584
336	A336G	T108A	XX	0.0749438	0.0690295	0.0267389	0.0259281	0.0354544	0.0749438
336	A336T	T108S	XX	0.0387293	0.048645	0.0887189	0.0158011	0.0229162	0.0887189
337	C337T	T108I	XX	0.0629528	0.144962	0.0405227	0.0303124	0.0395655	0.144962
338	A338G	T108T	XX	0.529603	1.69122	0.239683	0.474595	0.0363269	1.69122
338	A338T	T108T	XX	0.627734	0.495597	0.0263771	0.0191829	0.0953855	0.627734
339	T339A	F109I	XX	0.227954	0.0431435	0.163928	0.0259065	0.12524	0.227954
339	T339C	F109L	XX	0.233772	0.890118	1.88134	0.11202	0.0878497	1.88134
340	T340A	F109Y	XX	0.675211	1.42188	0.291149	0.237816	0.711586	1.42188
340	T340C	F109S	XX	0.365701	0.1203	0.202667	0.113073	0.536911	0.536911
341	C341T	F109F	XX	0.572298	0.732131	4.2252	2.44673	0.0200383	4.2252
342	C342T	H110Y	XX	0.8952	0.73146	0.311891	0.879274	0.356649	0.8952
343	A343G	H110R	XX	0.0880869	0.0811355	0.0397123	0.0165034	0.0365548	0.0880869
343	A343T	H110L	XX	0.28045	0.0911711	0.0212113	0.0440744	0.0115057	0.28045
344	T344A	H110Q	XX	0.39425	0.307495	0.0282911	0.0176356	3.4358	3.4358
344	T344C	H110H	XX	0.990923	2.2147	0.400021	0.919734	0.0660388	2.2147
345	G345A	G111R	XX	0.0815267	0.244868	0.0383361	0.0625006	0.0735814	0.244868
346	G346A	G111E	XX	0.158014	0.0873265	0.0801466	0.0432089	0.0234995	0.158014
347	G347A	G111G	XX	1.62887	0.805345	3.01485	0.814782	4.38186	4.38186
348	G348A	A112T	XX	0.484415	0.438393	6.20272	0.972566	2.66592	6.20272
348	G348C	A112P	XX	0.206663	0	0.0714821	0.103972	0.0387742	0.206663
349	C349T	A112V	XX	0.0777195	0	0.0560871	0.0530467	0.0335707	0.0777195
350	C350T	A112A	XX	0.927429	0.517721	0.297842	0.793467	0.0782286	0.927429
351	A351G	K113E	XX	0.0592298	0.0584524	0.0361961	1.14492	0.0224388	1.14492
351	A351T	K113_	XX	0.104921	0.0439279	0.022856	0.00534283	0.017047	0.104921
352	A352G	K113R	XX	0.185155	0.326039	0.0793044	0.221336	0.0283523	0.326039
352	A352T	K113I	XX	0.0226857	0.0391789	0.00367706	0.00458428	0	0.0391789
353	A353G	K113K	XX	0.566786	0.83772	0.397123	0.335694	0.181142	0.83772
353	A353T	K113N	XX	0.0587733	0.0601502	0.0855503	0.082956	0.0378117	0.0855503
354	G354A	E114K	XX	0.104921	0	NA	NA	NA	0.104921
355	A355G	E114G	XX	0.044285	0.141197	0.0317698	0.0123776	0.0258495	0.141197
355	A355T	E114V	XX	0.073629	0	0.0261265	0.0651451	0.022675	0.073629
356	A356G	E114E	XX	0.618706	0.520043	1.10513	0.0645067	0.201499	1.10513
356	A356T	E114D	XX	0.243896	0	0.0211235	0.0316023	0.0549989	0.243896
357	A357G	I115V	XX	0.372747	0.413269	0.142569	0.322051	0.310867	0.413269
357	A357T	I115L	XX	0.530852	0.776582	3.14978	0.16786	0.0221314	3.14978
358	T358A	I115K	XX	0.0608239	0.105045	0.0212744	0.095484	0.00923195	0.105045
358	T358C	I115T	XX	0.211927	0	0.0998751	0.0755995	0.0193484	0.211927
359	A359G	I115M	XX	0.625781	0.465949	0.990648	0.282531	2.94787	2.94787
359	A359T	I115I	XX	0.262303	1.23981	0.0231655	0.907688	0.122067	1.23981
360	G360A	A116T	XX	0.35932	0.0661927	0.331167	0.0727074	0.0293744	0.35932
361	C361T	A116V	XX	0.137464	0.11628	0.0266363	0.0543405	0.0394047	0.137464
362	A362G	A116A	XX	0.43504	1.67944	0.0550632	0.366126	0.38376	1.67944
362	A362T	A116A	XX	0.661004	0.531527	0.174346	2.76231	0.411779	2.76231
363	C363T	L117F	XX	0.216629	0.144241	4.63168	0.190628	0.0276465	4.63168
364	T364A	L117H	XX	0.178687	0.158255	0.124948	0.0887562	0.0220666	0.178687
364	T364C	L117P	XX	0.0727923	0.0693598	0.0324918	0.0236299	0.0396554	0.0727923
365	C365T	L117L	XX	0.831809	0.979473	1.26741	1.04814	0.229162	1.26741
366	A366G	S118G	XX	0.473539	0.448997	0.119402	0.0281183	0.0705247	0.473539
366	A366T	S118C	XX	0.220594	0	0.340391	0.137229	0.185642	0.340391
367	G367A	S118N	XX	0.271195	0	0.0648765	0.117648	0.115171	0.271195
368	T368A	S118R	XX	0.0512773	0.108994	0.0421943	0.00309439	0.0107706	0.108994
368	T368C	S118S	XX	1.05521	0.869772	0.646492	1.33241	0.16346	1.33241
369	T369A	Y119N	XX	0.181595	0	0.20559	0.0262886	0.0114378	0.20559
369	T369C	Y119H	XX	0.327879	0.41816	0.446763	0.0669606	0.0344306	0.446763
370	A370G	Y119C	XX	0.231931	0.0762958	0.0549017	0.0752921	0.0208463	0.231931
370	A370T	Y119F	XX	0.291448	0.230098	0.552622	0.143162	0.0233579	0.552622
371	T371A	Y119_	XX	0.11991	0	0.242148	0.0301892	0.0157619	0.242148
371	T371C	Y119Y	XX	0.659732	3.56914	0.346241	0.178701	0.270612	3.56914
372	T372A	S120T	XX	0.934231	0.397156	0.310124	0.225859	0.0532979	0.934231
372	T372C	S120P	XX	0.192356	0.302004	0.152045	0.0441437	0.413501	0.413501
373	C373T	S120F	XX	0.474644	0.172574	0.132374	0.100854	0.0478694	0.474644
374	T374A	S120S	XX	0.777274	0.917107	1.88812	0.238657	0.135439	1.88812
374	T374C	S120S	XX	0.392156	0.574107	1.83988	2.01883	1.4114	2.01883
374	T374G	S120S	XX	0	0.241603	2.96187	0	0.287216	2.96187
375	G375A	A121T	XX	0.024543	1.18682	0.162637	0.153905	0.0892827	1.18682
375	G375C	A121P	XX	0	0	0.0470277	0.0195435	0.0170062	0.0470277
376	C376G	A121G	XX	0.134514	0	0.0647482	0.0161446	0.0561945	0.134514
376	C376T	A121V	XX	0.189202	0	0.0854464	0.0547859	0.0529702	0.189202
377	T377A	A121A	XX	0.476915	1.00156	0.325499	0.07957	1.58559	1.58559
377	T377C	A121A	XX	0	0.852718	3.87026	0.19514	0.061081	3.87026
377	T377G	A121A	XX	0.0925776	0	0.0458218	0.0114254	4.28505	4.28505
378	G378A	G122S	XX	0.0850713	0.822757	0.0326402	0.410325	0.020656	0.822757
379	G379A	G122D	XX	0.0367715	0.0677393	0.0309756	0.0445592	0.0439441	0.0677393
379	G379C	G122A	XX	0.072862	1.81203	0.0135383	0.303813	0.0587488	1.81203
380	T380A	G122G	XX	0.334592	0.741932	0.209908	0.0813383	0.338505	0.741932
380	T380C	G122G	XX	0.519794	0.565219	0.528707	1.47013	0.102385	1.47013
381	G381A	A123T	XX	0.421926	0.309527	0.0790481	1.23189	0.215923	1.23189
382	C382T	A123V	XX	0.406076	0.970457	0.155477	0.404022	0.117867	0.970457
383	A383G	A123A	XX	0.586471	0.273513	0.0735099	0.937008	0.70536	0.937008
383	A383T	A123A	XX	0.550651	0.873884	0.116895	0.642835	0.0833854	0.873884
384	C384T	L124F	XX	0.161417	0.050686	0.0567318	0.0864465	0.0341924	0.161417
385	T385A	L124H	XX	0.208744	0.0379482	0.276764	0.0639825	0.0278379	0.276764
385	T385C	L124P	XX	0.118105	0.0758963	0.0359345	0.0241233	0.0224908	0.118105
386	T386A	L124L	XX	0.936394	1.13008	0.208031	0.198803	2.01626	2.01626
386	T386C	L124L	XX	0.449943	0.787247	1.46135	2.06865	0.0979778	2.06865
387	G387A	A125T	XX	0.0969652	0.240458	0.108756	0.27734	0.447807	0.447807
388	C388T	A125V	XX	0.10264	0	0.108106	0.0522608	0.0430824	0.108106
389	C389T	A125A	XX	0.693361	0.709604	0.288234	1.0461	0.0208463	1.0461
390	T390A	C126S	XX	0.342135	1.00843	1.5109	0.182036	0.259413	1.5109
390	T390C	C126R	XX	0.0777865	0.0749804	0.050404	0.0357045	0.0360401	0.0777865
390	T390G	C126G	XX	0.327879	0.604008	0.0934406	0.0145618	0.0126713	0.604008
391	G391A	C126Y	XX	0.165154	0.0894827	0.078265	0.0542083	0.0943411	0.165154
391	G391C	C126S	XX	0.990923	1.34224	0.0132374	0.0330068	0.0143608	1.34224
392	T392A	C126_	XX	0.0910201	0.0457293	0.00969718	0.0103626	0.0195374	0.0910201
392	T392C	C126C	XX	0.763279	1.11007	1.27595	2.79238	0.343798	2.79238
392	T392G	C126W	XX	0.0283571	0	0	0	0.0146872	0.0283571
393	T393A	C127S	XX	0.707802	1.03544	0.589815	1.23288	0.0461598	1.23288
393	T393C	C127R	XX	0.125641	0	0.0183853	0.0213933	0.0292535	0.125641
393	T393G	C127G	XX	0.935168	0	0.313518	0.0195435	0.0170062	0.935168
394	G394A	C127Y	XX	0.0632794	0.112811	0.0544134	0.039275	0.034176	0.112811
394	G394C	C127S	XX	0.343909	0.805345	2.09097	0.0151562	0.26377	2.09097
395	T395A	C127_	XX	0.0517218	0	0.0193404	0.0144673	0.0293744	0.0517218
395	T395C	C127C	XX	0.824899	5.04868	1.43778	0.0775462	0.173887	5.04868
396	A396G	M128V	XX	0.702251	0.536896	0.134702	0.143679	0.204587	0.702251
396	A396T	M128L	XX	0.366552	0.882781	0.741722	5.91248	0.0333541	5.91248
397	T397A	M128K	XX	0.111959	0.0883915	0.0104506	0.0195435	0.0170062	0.111959
397	T397C	M128T	XX	0.491176	0.532949	0.26015	0.668941	0.194031	0.668941
398	G398A	M128I	XX	0.427756	0.390282	0.109477	0.148531	0.0454112	0.427756
399	G399A	G129S	XX	0.119494	0.241603	0.0830051	0.149139	0.14302	0.241603
400	G400A	G129D	XX	0.0152798	0.035185	0.0680111	0.0409337	0.0712387	0.0712387
401	C401T	G129G	XX	1.35732	1.03544	0.194629	0.466916	0.0991749	1.35732
402	C402T	L130F	XX	0.161795	0.0677393	0.0428892	0.0297061	0.046529	0.161795
403	T403A	L130H	XX	0.0287894	0	0.024615	0.00613763	0.0142421	0.0287894
403	T403C	L130P	XX	0.0321693	0.0683783	0.0679395	0.0665514	0.064492	0.0683783
404	C404T	L130L	XX	0.657418	0.275244	1.83548	0.0784919	3.34677	3.34677
405	A405G	I131V	XX	0.25515	0.329459	0.127394	0.0470592	0.491396	0.491396
405	A405T	I131L	XX	0.197433	0.311746	0.272358	0.148928	0.0345581	0.311746
406	T406A	I131K	XX	0.0874344	0.0862869	0.0241493	0.0200717	0.0261988	0.0874344
406	T406C	I131T	XX	0.0230091	0	0.034461	0.0306882	0.0293744	0.034461
407	A407G	I131M	XX	0.378663	0.272485	0.212744	0.0624079	0.0651667	0.378663
407	A407T	I131I	XX	0.318351	0.557546	0.28777	1.83331	0.0218534	1.83331
408	T408A	Y132N	XX	0.0814458	0.099289	0.0628983	0.00691913	0.0140486	0.099289
408	T408C	Y132H	XX	0.209199	0.266801	0.203977	0.153032	0.129247	0.266801
409	A409G	Y132C	XX	0.148194	0.0818994	0.0293525	0.0301367	0.0299704	0.148194
409	A409T	Y132F	XX	0.141416	0.063027	0.0379072	0.0472598	0.00587488	0.141416
410	C410G	Y132_	XX	0.0516006	0	0.0313518	0	0.0113375	0.0516006
410	C410T	Y132Y	XX	1.07339	0.768232	0.510586	3.5223	0.0369278	3.5223
411	A411C	N133H	XX	0.0749438	0	0.0882495	0	0.0957387	0.0957387
411	A411G	N133D	XX	1.05911	0.328216	0.127476	1.22092	0.024557	1.22092
411	A411T	N133Y	XX	0.0788141	0.0680573	0.0602861	0.0518963	0.0124576	0.0788141
412	A412G	N133S	XX	0.934522	0.498857	0.390061	0.304519	0.581343	0.934522
412	A412T	N133I	XX	0.0645971	0	0.0210241	0.0401907	0.336043	0.336043
413	C413G	N133K	XX	0.0460181	0.12716	0	0	0.0243863	0.12716
413	C413T	N133N	XX	0.400973	0.646327	2.43156	0.645256	0.10594	2.43156
414	A414G	R134G	XX	0.0371596	0.0302004	0.0523678	0.0489662	0.0269857	0.0523678
414	A414T	R134W	XX	0.0301498	0.0833115	0.299469	0.00405822	0.00353135	0.299469
415	G415A	R134K	XX	0.341249	0.21111	0.0441247	0.123776	0.0598367	0.341249
416	G416A	R134R	XX	1.23402	0.329459	0.121343	2.24171	0.0119673	2.24171
417	A417G	M135V	XX	0.173815	0.26198	0.124028	0.0392017	0.0416927	0.26198
417	A417T	M135L	XX	0.237151	0.893601	0.0133862	0.0250333	0.0108916	0.893601
418	T418A	M135K	XX	0.0672572	0	0.0509676	0.00794282	0.0172791	0.0672572
418	T418C	M135T	XX	0.291128	0.199124	0.051863	0.0886751	0.0305435	0.291128
419	G419A	M135I	XX	0.520271	1.79705	0.236957	0.24208	0.0499851	1.79705
420	G420A	G136R	XX	0.0410836	0	0.023923	0.0268429	0.0181673	0.0410836
421	G421A	G136E	XX	0.294516	0.254319	0.0548656	0.026058	0.0255093	0.294516
422	G422A	G136G	XX	1.17314	0.913147	0.635808	14.4106	0.0468773	14.4106
423	G423A	A137T	XX	0.283195	0.545211	0.835054	2.50133	0.112992	2.50133
423	G423C	A137P	XX	0.255214	0.195895	0.0129496	0.0322893	0.0140486	0.255214
424	C424T	A137V	XX	0.252935	0.0862869	0.0814942	0.171754	0.0315751	0.252935
425	T425A	A137A	XX	0.828726	0.577747	0.188282	0.479588	0.0616302	0.828726
425	T425C	A137A	XX	0.331191	0.549099	0.198976	0.506989	0.0957887	0.549099
426	G426A	V138M	XX	0.506517	0.708148	0.150172	1.34489	0.472459	1.34489
427	T427A	V138E	XX	0.159439	0	0.0197548	0.0549412	0.558863	0.558863
427	T427C	V138A	XX	0.526811	0.334996	0.301624	0.0707289	0.058469	0.526811
428	G428A	V138V	XX	1.19449	2.73198	0.577411	0.100235	0.11101	2.73198
429	A429G	T139A	XX	0.420981	0.387758	0.840253	0.404535	5.08058	5.08058
429	A429T	T139S	XX	0.12278	0.051405	0.00900278	0.0187066	0.118829	0.12278
430	C430T	T139I	XX	0.110786	0	0.0664949	0.0310878	0.0210403	0.110786
431	C431T	T139T	XX	0.299315	0.755937	0.2107	0.765355	0.0592619	0.765355
432	A432C	T140P	XX	0.0111618	0.462645	0.0163201	0.0203467	0	0.462645
432	A432G	T140A	XX	0.384875	0.812871	1.9701	1.33832	0.148096	1.9701
432	A432T	T140S	XX	0.538596	5.79848	2.6908	4.12963	1.90322	5.79848
433	C433T	T140I	XX	0.0382526	0	0.0250521	0.0173517	0.0181188	0.0382526
434	T434A	T140T	XX	0.691719	0.350715	0.836766	0.456681	1.00173	1.00173
434	T434C	T140T	XX	0.586553	0.534915	0.574002	0.42539	0.240172	0.586553
435	G435A	E141K	XX	0.125136	0.797956	0.0478286	0.0596291	0.0471706	0.797956
436	A436G	E141G	XX	0.0495992	0.0790702	0.0231948	0.0157732	0.0160129	0.0790702
436	A436T	E141V	XX	0.0469797	0	0.00531861	0.00994625	0.00721246	0.0469797
437	A437G	E141E	XX	0.562378	0.434886	1.17552	0.289816	1.23086	1.23086
437	A437T	E141D	XX	0.0286149	0	0.0487125	0.00173517	0.015099	0.0487125
438	G438A	V142M	XX	0.276537	0.16856	0.171485	0.0393831	0.00979146	0.276537
439	T439A	V142E	XX	0.103201	0.0594107	0.025713	0.00890472	0.0666383	0.103201
439	T439C	V142A	XX	0.310369	0.227689	0.498803	1.0544	0.0369278	1.0544
440	G440A	V142V	XX	0.802544	1.15202	0.495262	0.267469	0.0817081	1.15202
441	G441A	A143T	XX	0.0808768	0.0906013	0.0942538	0.0446532	0.0531714	0.0942538
442	C442T	A143V	XX	0.110314	0.169348	0.137696	0.113824	0.0844329	0.169348
443	A443G	A143A	XX	1.0746	2.72778	0.369033	0.632161	0.871631	2.72778
443	A443T	A143A	XX	0.629528	1.51002	0.101243	0.460856	0.426567	1.51002
444	T444A	F144I	XX	0.0308592	0	0.00923541	0.011514	0.00500959	0.0308592
444	T444C	F144L	XX	0.417469	0.102086	0.22603	0.581207	0.102172	0.581207
445	T445A	F144Y	XX	0.11621	0.137622	0.0581644	0.0425088	0.0348141	0.137622
445	T445C	F144S	XX	0.0853427	0.0693598	0.0206245	0.0196629	0.0671244	0.0853427
446	T446A	F144L	XX	0.503047	0.0496445	0.0937209	0.0376278	0.0137864	0.503047
446	T446C	F144F	XX	0.62493	0.288769	1.53751	0.588352	0.510876	1.53751
447	G447A	G145S	XX	0.177992	0.323576	0.0353872	0.022059	0.0415895	0.323576
448	G448A	G145D	XX	0.106009	0.15022	0.0876764	0.0996635	0.0811293	0.15022
449	C449T	G145G	XX	0.621913	0.438393	0.506751	0.0878633	2.18264	2.18264
450	C450T	L146L	XX	0.236528	0.796034	0.677961	0.344657	0.232074	0.796034
451	T451A	L146Q	XX	0.144919	0	0.0205408	0.0316343	0.0144191	0.144919
451	T451C	L146P	XX	0.0989824	0.109405	0.0613532	0.0570202	0.0556683	0.109405
451	T451G	L146R	XX	0.104921	0	0.0290577	0.036227	0.0315237	0.104921
452	G452A	L146L	XX	0.50834	0.561868	0.239928	2.33798	0.574432	2.33798
452	G452C	L146L	XX	0.365635	1.31784	0.0192156	0.527045	1.00062	1.31784
453	G453A	V147I	XX	0.260205	0.492871	0.0816005	0.206858	0.0501645	0.492871
453	G453C	V147L	XX	0.291448	0.575246	0.168013	0	0.265123	0.575246
454	T454A	V147E	XX	0.0699475	0	0.0100115	0.0124816	0.0162917	0.0699475
454	T454C	V147A	XX	0.117512	0	0.174493	0.105022	0.0456935	0.174493
455	A455G	V147V	XX	0.480889	1.00668	0.0666923	0.117162	0.0394648	1.00668
455	A455T	V147V	XX	0.580317	1.15456	0.0105431	0.0328608	0.531858	1.15456
456	T456A	C148S	XX	0.415156	0.0521446	0.275066	0.198769	0.0114042	0.415156
456	T456C	C148R	XX	0.0749438	0	0.0186151	0.0214227	0.017088	0.0749438
457	G457A	C148Y	XX	0.0644768	0.121477	0.0383584	0.0562616	0.036718	0.121477
458	C458G	C148W	XX	0.139895	0	0	0.0195435	0.00850311	0.139895
458	C458T	C148C	XX	0.563997	0.766864	0.26535	0.259929	0.610987	0.766864
459	G459A	A149T	XX	0.185065	0.612813	0.142777	0.116724	0.56752	0.612813
460	C460T	A149V	XX	0.0630675	0.118821	0.0988973	0.2638	0.0399219	0.2638
461	A461G	A149A	XX	0.425981	0.463878	0.546724	0.13516	0.21752	0.546724
461	A461T	A149A	XX	0.575861	1.49961	0.0636167	1.02025	0.0752897	1.49961
462	A462G	T150A	XX	0.11991	0.372759	0.0321991	0.0456175	0.0444585	0.372759
462	A462T	T150S	XX	0.0681692	0.0409497	0.00160562	0.0100088	0.0104513	0.0681692
463	C463T	T150I	XX	0.573981	1.1938	0.148921	0.107805	0.0312695	1.1938
464	C464G	T150T	XX	7.65089	0.177137	0	0.265233	0.0230799	7.65089
464	C464T	T150T	XX	0.780521	2.59972	0.346064	0.0212187	3.20041	3.20041
465	T465A	C151S	XX	0.377619	1.1233	0.813028	0.154552	1.51953	1.51953
465	T465C	C151R	XX	0.126467	0.153785	0.0741173	0.0804256	0.110188	0.153785
465	T465G	C151G	XX	0.205206	0.418486	0.0406148	0.0506355	0.293744	0.418486
466	G466A	C151Y	XX	0.096655	0.135163	0.0796075	0.112938	0.101254	0.135163
466	G466C	C151S	XX	0.657456	3.62185	0.0216612	0.0135028	0.0352493	3.62185
467	T467A	C151_	XX	0.0596904	0.0676797	0.0939792	0.0288409	0.020391	0.0939792
467	T467C	C151C	XX	0.537529	1.1234	0.149475	1.08085	0.026426	1.1234
467	T467G	C151W	XX	0.0651448	0	0.0145289	0	0	0.0651448
468	G468A	E152K	XX	0.087491	0.240989	0.0577902	0.0609641	0.0482266	0.240989
469	A469G	E152G	XX	0.0958161	0.0558292	0.063966	0.0282441	0.0332515	0.0958161
469	A469T	E152V	XX	0.0358961	0.0976061	0.0182819	0.0227924	0.0132222	0.0976061
470	A470C	E152D	XX	0.0190006	0	0.0372302	0.11604	0.0605847	0.11604
470	A470G	E152E	XX	0.625781	0.391239	0.377231	0.490231	0.0554908	0.625781
470	A470T	E152D	XX	0.0576336	0.0636279	0.0392571	0.0127677	0.00555504	0.0636279
471	C471G	Q153E	XX	0.385539	0.217395	0.0649837	0.688642	0.199746	0.688642
471	C471T	Q153_	XX	0.0813429	0.206819	0.087785	0.0625393	0.0748274	0.206819
472	A472C	Q153P	XX	0.0253341	0.265706	0	0	0.0126713	0.265706
472	A472G	Q153R	XX	0.09732	0.126372	0.0365278	0.0332793	0.0304829	0.126372
472	A472T	Q153L	XX	0.210579	0.314785	0.0407305	0.417346	0.454299	0.454299
473	G473A	Q153Q	XX	0.764288	0.756447	0.0502384	0.0626334	0.147934	0.764288
473	G473C	Q153H	XX	0.55019	0	0.0595684	0	0.129247	0.55019
474	A474G	I154V	XX	0.12849	0	0.0159152	0.0226764	0.0123328	0.12849
474	A474T	I154F	XX	0.10221	0.0274868	0.0179153	0.00558386	0.00971784	0.10221
475	T475A	I154N	XX	0.0537993	0.0537382	0.00698067	0.0261089	0.0100974	0.0537993
475	T475C	I154T	XX	0.0678367	0.0197632	0.0336027	0.0133297	0.0331403	0.0678367
475	T475G	I154S	XX	0.0651448	0	0	0	0	0.0651448
476	T476A	I154I	XX	0.817777	0.840524	0.11833	1.834	0.0247991	1.834
476	T476C	I154I	XX	0.368018	0.463722	1.87757	0.855508	0.0221748	1.87757
476	T476G	I154M	XX	0.0145536	0	0	0	0	0.0145536
477	G477A	A155T	XX	0.0892858	0.222205	0.098906	0.128913	0.0975451	0.222205
477	G477C	A155P	XX	0.00751671	0	0.0156759	0	0.0170062	0.0170062
478	C478G	A155G	XX	0	0	0.0229109	0.0285636	0.0248553	0.0285636
478	C478T	A155V	XX	0.101789	0.237237	0.127233	0.228324	0.131757	0.237237
479	T479A	A155A	XX	0.571207	0.389406	0.158538	0.62784	0.0265577	0.62784
479	T479C	A155A	XX	0.722756	0.482234	2.32206	0.306864	2.09169	2.32206
479	T479G	A155A	XX	0.193591	0.902396	0.292959	0.121747	0.010594	0.902396
480	G480A	D156N	XX	0.0585543	0.521072	0.0425488	0.033757	0.0335707	0.521072
481	A481C	D156A	XX	0.171005	0	0.0270765	0	0.0293744	0.171005
481	A481G	D156G	XX	0.0560672	0.10454	0.0184578	0.0230118	0.0218446	0.10454
481	A481T	D156V	XX	0.0442601	0	0.0086582	0.00431775	0.00187859	0.0442601
482	C482G	D156E	XX	0.315244	0.0415887	0.0397123	0.0660137	0.215412	0.315244
482	C482T	D156D	XX	0.568355	0.780849	0.0485612	1.39248	0.0632188	1.39248
483	T483A	S157T	XX	0.0450013	0.0377582	0.0086331	0.0161446	0.0109267	0.0450013
483	T483C	S157P	XX	0.0228407	0.0252163	0.0257872	0.0321495	0.0111902	0.0321495
484	C484T	S157F	XX	0.0450384	0.0393638	0.0221994	0.0230638	0.0321111	0.0450384
485	C485G	S157S	XX	0.48027	0	0.0965974	0.321148	0.0523976	0.48027
485	C485T	S157S	XX	1.35729	0.721917	0.305479	0.174102	0.0662807	1.35729
486	C486G	Q158E	XX	0.12726	0	0.0458218	0.114254	0.0745658	0.12726
486	C486T	Q158_	XX	0.0523074	0.351669	0.0150172	0.0780098	0.0271528	0.351669
487	A487C	Q158P	XX	0.0957628	0	0.0165468	0	0.0718041	0.0957628
487	A487G	Q158R	XX	0.0438304	0.0371472	0.033759	0.0366575	0.0271727	0.0438304
487	A487T	Q158L	XX	0.443276	0.293909	0.120049	0.511522	2.87674	2.87674
488	G488A	Q158Q	XX	0.985717	0.763777	0.173961	1.12712	0.305962	1.12712
488	G488C	Q158H	XX	0.162862	0.113874	0.127647	0	0.230799	0.230799
489	C489G	H159D	XX	0.00876949	0.0613167	0.0397123	0	0.0646237	0.0646237
489	C489T	H159Y	XX	0.115446	0.141261	0.0473106	0.045578	0.0699895	0.141261
490	A490G	H159R	XX	0.0299844	0.0131033	0.0283659	0.0291237	0.0162917	0.0299844
490	A490T	H159L	XX	0.0347354	0.0747297	0.0148303	0.0308155	0.0160889	0.0747297
491	T491A	H159Q	XX	0.0692413	0.0733543	0.0112041	0.0232807	0.00405164	0.0733543
491	T491C	H159H	XX	0.81866	0.588381	0.653928	1.4259	1.34417	1.4259
492	C492G	R160G	XX	0.0228007	0	0.0458218	0.0571272	0.0497105	0.0571272
492	C492T	R160W	XX	0.132455	1.02289	0.1171	0.123776	0.115991	1.02289
493	G493A	R160Q	XX	0.227614	1.26989	0.132007	0.0699452	0.055494	1.26989
493	G493C	R160P	XX	0.017539	0	0	0.0464159	0.0807796	0.0807796
494	G494A	R160R	XX	0.512595	1.23387	0.711511	0.317691	0.0825747	1.23387
494	G494C	R160R	XX	0.302763	3.76344	0.0330935	0.123776	0.107706	3.76344
495	T495A	S161T	XX	0.108469	0.061912	0.0208017	0.00707289	0.151814	0.151814
495	T495C	S161P	XX	0.0387499	0.0589002	0.0424171	0.039087	0.0320117	0.0589002
495	T495G	S161A	XX	0.786623	0.119567	0	0	0	0.786623
496	C496G	S161C	XX	0.0954447	0	0.0916437	0.114254	0.0497105	0.114254
496	C496T	S161F	XX	0.0575061	0.0211624	0.0471404	0.0267142	0.0464918	0.0575061
497	T497A	S161S	XX	0.32772	0.426313	0.284729	0.418035	0.304829	0.426313
497	T497C	S161S	XX	0.564886	0.318223	0.164165	0.654939	0.792106	0.792106
497	T497G	S161S	XX	0.100591	1.54734	0.0700804	0	0.114042	1.54734
498	C498T	H162Y	XX	0.48589	0.56073	0.95203	0.0994625	0.744326	0.95203
499	A499C	H162P	XX	0	0.0824603	0.0126741	0.0158011	0	0.0824603
499	A499G	H162R	XX	0.0258333	0.0314135	0.0232359	0.0250185	0.0206246	0.0314135
499	A499T	H162L	XX	0.269736	0.451198	0.0844626	0.101607	0.0401888	0.451198
500	T500A	H162Q	XX	0.207389	0.11448	0.168193	0.0145618	0.0253426	0.207389
500	T500C	H162H	XX	0.373251	6.93262	0.138047	0.21926	0.0307732	6.93262
501	A501G	R163G	XX	0.117308	0.254153	0.107021	0.0931464	0.118294	0.254153
501	A501T	R163W	XX	0.506211	0.380586	0.534061	0.540985	0.0612811	0.540985
502	G502A	R163K	XX	0.222084	0.232924	0.115827	0.323192	0.0777877	0.323192
502	G502C	R163T	XX	0.124367	0.217395	NA	NA	NA	0.217395
503	G503A	R163R	XX	0.338425	2.0354	2.09681	0.730771	0.354138	2.09681
503	G503C	R163S	XX	0.0315702	0	0.297842	0	0.242339	0.297842
504	C504G	Q164E	XX	0.222307	0.119567	0.0446763	0.129964	0.0807796	0.222307
504	C504T	Q164_	XX	0.0367533	0.0713836	0.101328	0.0995309	0.0816123	0.101328
505	A505C	Q164P	XX	0.0318149	0	0	0	0.0195829	0.0318149
505	A505G	Q164R	XX	0.0415436	0.0405314	0.023374	0.0415038	0.0299682	0.0415436
505	A505T	Q164L	XX	0.363841	0.90566	0.340551	0.697814	0.0585271	0.90566
506	A506C	Q164H	XX	0.116154	0.0902396	0.0138531	0.34542	0	0.34542
506	A506G	Q164Q	XX	0.462972	1.26222	0.421495	0.497337	0.0699895	1.26222
506	A506T	Q164H	XX	0.238269	0.514772	0.0513521	0.26377	0.05571	0.514772
507	A507C	M165L	XX	0.930268	1.33916	1.5223	0	0	1.5223
507	A507G	M165V	XX	0.0940528	0.119567	0.0496403	0.0691687	0.0395978	0.119567
507	A507T	M165L	XX	0.366948	0.722387	0.733882	0.207943	0.0516989	0.733882
508	T508A	M165K	XX	0.0355849	0.0414685	0.00177816	0.0110844	0.00771626	0.0414685
508	T508C	M165T	XX	0.0931216	0.189414	0.0866449	0.067514	0.046999	0.189414
508	T508G	M165R	XX	0	0	0	0.131057	0.114042	0.131057
509	G509A	M165I	XX	0.278118	0.656964	0.283659	0.0909372	0.408844	0.656964
509	G509C	M165I	XX	0.0912027	0.106282	NA	NA	NA	0.106282
510	G510A	V166M	XX	0.969976	1.71541	1.92107	0.355373	0.540356	1.92107
510	G510C	V166L	XX	0.608018	1.06282	0.0776511	1.65254	0	1.65254
511	T511A	V166E	XX	0.151185	0.0257827	0.11925	0.0302123	0.294862	0.294862
511	T511C	V166A	XX	0.325521	0.602486	NA	NA	NA	0.602486
511	T511G	V166G	XX	0.0526169	0	0	0	0	0.0526169
512	G512A	V166V	XX	0.291771	0.29723	0.190612	0.253117	0.0433393	0.29723
512	G512C	V166V	XX	1.4095	0.652186	0.0477	0.0483396	0	1.4095
513	A513C	T167P	XX	0.0210468	0.07358	0	0	0	0.07358
513	A513G	T167A	XX	0.506557	0.824603	0.576095	1.20338	0.31009	1.20338
513	A513T	T167S	XX	0.115893	0.361125	0.0411207	0.28337	0.0271138	0.361125
514	C514G	T167R	XX	0.0407155	0.0569369	0	0.225585	0.18347	0.225585
514	C514T	T167I	XX	0.0992933	0.330601	0.0147743	0.0524036	0.060886	0.330601
515	A515C	T167T	XX	0.103248	1.17312	0	0	0	1.17312
515	A515G	T167T	XX	0.691883	0.636123	1.36778	0.24461	0.132629	1.36778
515	A515T	T167T	XX	0.339023	0.699653	0.784997	2.22971	0.0364509	2.22971
516	A516C	T168P	XX	0.0570017	0	0.208687	0	0	0.208687
516	A516G	T168A	XX	0.368227	0.208306	0.576026	0.237458	0.112657	0.576026
516	A516T	T168S	XX	0.862108	0.952767	2.21688	8.14509	0.255655	8.14509
517	C517G	T168R	XX	0.0371174	0	0	0.26029	0	0.26029
517	C517T	T168I	XX	0.134678	0.260199	0.115581	0.0520581	0.0211696	0.260199
518	A518C	T168T	XX	0.181475	0	0	0	0	0.181475
518	A518G	T168T	XX	0.455534	0.864101	1.01222	0.186507	0.0866786	1.01222
518	A518T	T168T	XX	0.909949	1.41629	0.452156	0.775448	0.344006	1.41629
519	A519C	T169P	XX	0	0	0.0982059	0	0	0.0982059
519	A519G	T169A	XX	0.173433	0.087311	0.136286	0.0345283	0.0561642	0.173433
519	A519T	T169S	XX	0.406715	0.560136	0.607091	0	0.0416977	0.607091
520	C520G	T169S	XX	0.225727	0.095654	0.0878684	0.0890467	0.144845	0.225727
520	C520T	T169I	XX	0.202316	0.202086	0.0439342	0.0148411	0.096563	0.202316
521	C521G	T169T	XX	0	5.97837	0	0	0	5.97837
521	C521T	T169T	XX	0	1.7322	1.14229	0.142475	6.11244	6.11244
522	A522C	N170H	XX	0.0263085	0	0	0	0	0.0263085
522	A522G	N170D	XX	0.110139	0	0.057569	0.0233364	0.0189796	0.110139
522	A522T	N170Y	XX	0.665331	0.0130675	0.0094322	0.00955868	0	0.665331
523	A523C	N170T	XX	0.0410412	0	0	0.130145	0	0.130145
523	A523G	N170S	XX	0.0165591	0.026719	0	0.0179988	0.0146385	0.026719
523	A523T	N170I	XX	0.0240711	0.0140255	0	0.0550207	0.0447487	0.0550207
524	T524A	N170K	XX	0	0.0571069	0	0.0155219	0	0.0571069
524	T524C	N170N	XX	0.497065	0.53948	0.913831	0.225585	0.0579378	0.913831
525	C525G	P171A	XX	0.0171005	0	0.2385	0.241698	0.39315	0.39315
525	C525T	P171S	XX	0.0122584	0.0171423	0.05565	0	0.0305783	0.05565
526	C526T	P171L	XX	0.0543265	0.362587	0.0742	0.0563962	0.0917349	0.362587
527	A527C	P171P	XX	1.12863	1.59423	0.057569	0.0583409	0	1.59423
527	A527G	P171P	XX	0.608018	0.821272	0.339404	0.353251	0.0756057	0.821272
527	A527T	P171P	XX	0.381001	1.24631	2.07495	0.0362547	0.0786299	2.07495
528	C528G	L172V	XX	0.248735	0.0869582	0.0618333	0	0	0.248735
528	C528T	L172L	XX	0.714572	0.272958	0.566437	0.0755307	0.39315	0.714572
529	T529A	L172Q	XX	0.0259755	0.0201802	0.0159761	0.00809515	0.0131677	0.0259755
529	T529C	L172P	XX	0.0325724	0.0854054	0.0559609	0.0756151	0.0614982	0.0854054
529	T529G	L172R	XX	0.0570017	0	0	0.187987	0	0.187987
530	A530G	L172L	XX	0.471803	0.582933	0.16695	0.539289	0.258004	0.582933
530	A530T	L172L	XX	0.509377	0.644477	3.10386	0.38127	0.155045	3.10386
531	A531C	I173L	XX	0.209006	0.132853	0	0.211486	0	0.211486
531	A531G	I173V	XX	0.0798998	0.0681296	0.0202364	0.0205077	0.0333581	0.0798998
531	A531T	I173F	XX	0.0159693	0.0186097	0.0154583	0	0.0254819	0.0254819
532	T532A	I173N	XX	0.0108575	0	0	0.038452	0	0.038452
532	T532C	I173T	XX	0.0301497	0.0131755	0.0356731	0.0216909	0.0117609	0.0356731
533	C533T	I173I	XX	0.630488	0.686213	0.402983	0.0291705	0	0.686213
534	A534C	R174R	XX	0.0964644	0.429217	0.0954	1.16015	0.0786299	1.16015
534	A534G	R174G	XX	0.0284022	0.0496474	0.0770538	0.0585653	0.0635088	0.0770538
534	A534T	R174_	XX	0.024993	0.0091975	0	0	0.0439624	0.0439624
535	G535A	R174K	XX	0.264981	0.129262	0.159846	0.0359976	0.146385	0.264981
535	G535C	R174T	XX	0.0950028	0	0	0	0	0.0950028
536	A536C	R174S	XX	0.0448538	0	0.27825	0	0.152891	0.27825
536	A536G	R174R	XX	0.402144	1.05114	0.395408	0.345056	0.108633	1.05114
536	A536T	R174S	XX	0.0641758	0.0328332	0.0399402	0.0242855	0.0395031	0.0641758
537	C537G	H175D	XX	0.0114003	0.0398558	0	0.0890467	0	0.0890467
537	C537T	H175Y	XX	0.0192231	0.0336021	0.06625	0.0268553	0.0655249	0.06625
538	A538C	H175P	XX	0	0	0	0	0	0
538	A538G	H175R	XX	0.0199617	0.0279146	0	0.0616834	0.0286672	0.0616834
538	A538T	H175L	XX	0.0109736	0	0.009997	0.0202621	0.0164793	0.0202621
539	T539A	H175Q	XX	0.0234254	0.0163791	0.0106338	0.0215527	0.017529	0.0234254
539	T539C	H175H	XX	0.469113	0.910173	0.426149	0.0508074	0.214875	0.910173
539	T539G	H175Q	XX	0.0279192	0	0	0	0	0.0279192
540	G540A	E176K	XX	0.0633352	0.14171	0.104344	0.190337	0.0688012	0.190337
541	A541G	E176G	XX	0.0213312	0.039773	0.0801943	0.0517171	0.0240353	0.0801943
541	A541T	E176V	XX	0.0166428	0	0.00765826	0.0155219	0.0126241	0.0166428
542	G542A	E176E	XX	0.721106	3.54381	0.248169	0.0228633	0.483468	3.54381
543	A543G	N177D	XX	0.0243135	0.0793339	0.026641	0.0719952	0.0146385	0.0793339
543	A543T	N177Y	XX	0.0444891	0.0194419	0.0525827	0.0133219	0	0.0525827
544	A544C	N177T	XX	0.0636298	0	0	0	0	0.0636298
544	A544G	N177S	XX	0.0450649	0.0562671	0.0361364	0.0146484	0.0357409	0.0562671
544	A544T	N177I	XX	0.00772904	0.0270209	0	0.0137552	0.0223744	0.0270209
545	C545G	N177K	XX	0.0190006	0	0	0.105743	0	0.105743
545	C545T	N177N	XX	0.379778	3.53568	0.124822	0.015812	4.44957	4.44957
546	A546C	R178R	XX	0.376211	0.239135	2.46032	0	0	2.46032
546	A546G	R178G	XX	0.0272327	0.0336021	0.0570769	0.0144606	0.0705653	0.0705653
546	A546T	R178_	XX	0.0243624	0.0131033	0.0173906	0.0264357	0.0430007	0.0430007
547	G547A	R178K	XX	0.0547216	0	0.0273688	0	0.0451155	0.0547216
547	G547C	R178T	XX	0	0	0.16695	0.169189	0	0.169189
548	A548C	R178S	XX	0.0829115	0	0	0	0	0.0829115
548	A548G	R178R	XX	0.830335	1.77753	0.06678	0.0930538	0.412807	1.77753
548	A548T	R178S	XX	0.0325724	0.0284685	0.0195263	0.0197881	0.0482815	0.0482815
549	A549C	M179L	XX	0	0.354274	0	0	0	0.354274
549	A549G	M179V	XX	0.0269635	0.0198452	0.0376013	0.0457267	0.0371898	0.0457267
549	A549T	M179L	XX	0.0499861	0.03679	0.0661188	0.0335027	0	0.0661188
550	T550A	M179K	XX	0.00534391	0.0373648	0.0143922	0.0145852	0	0.0373648
550	T550C	M179T	XX	0.0125673	0	0.0070147	0.00710877	0	0.0125673
551	G551A	M179I	XX	0.044383	0.43811	0.0607091	0	0	0.43811
552	G552A	V180I	XX	0.029821	0	0.0477	0.0241698	0.0196575	0.0477
552	G552C	V180L	XX	0.0325724	0	0	0	0	0.0325724
553	T553A	V180D	XX	0.0191067	0	0	0.0428326	0	0.0428326
553	T553C	V180A	XX	0.0513015	0.018395	0.0352711	0.0119147	0.0290709	0.0513015
554	T554A	V180V	XX	0.138622	1.39826	0.094246	0.0409327	0.266327	1.39826
554	T554C	V180V	XX	0.288511	0.708053	2.59355	0.133777	0.102402	2.59355
555	C555T	L181L	XX	0.357025	0.233302	4.79602	0.369139	0	4.79602
556	T556A	L181Q	XX	0.0610357	0.029432	0.500002	0.0171765	0.293365	0.500002
556	T556C	L181P	XX	0.0307876	0.00935949	0.0285873	0.0231765	0	0.0307876
557	A557G	L181L	XX	0.779108	0.536177	0.0591555	0.166524	3.72718	3.72718
557	A557T	L181L	XX	0.91559	0.523108	0.108208	0.767615	0.968313	0.968313
558	G558A	A182T	XX	0.0763557	0.122348	0.0423731	0.0257648	0.153668	0.153668
558	G558C	A182P	XX	0	0	0.159	0.161132	0	0.161132
559	C559G	A182G	XX	0.0127854	0.0446981	0	0	0	0.0446981
559	C559T	A182V	XX	0.0297898	0.120168	NA	NA	NA	0.120168
560	C560G	A182A	XX	0.478814	0.191308	NA	NA	NA	0.478814
560	C560T	A182A	XX	0.300609	0.47827	0.285294	0.214163	0.017418	0.47827
561	A561C	S183R	XX	0.0610732	0.0854054	0	0.054577	0	0.0854054
561	A561G	S183G	XX	0.0320634	0.0332132	0.0312056	0.0105414	0.0342934	0.0342934
561	A561T	S183C	XX	0.020442	0.0219894	0	0.0138679	0	0.0219894
562	G562A	S183N	XX	0.0166834	0.0364535	0.0167789	0	0	0.0364535
562	G562C	S183T	XX	0	0	0	0	0	0
563	C563G	S183R	XX	0.0300668	0.262786	0	0.147121	0	0.262786
563	C563T	S183S	XX	0.75054	2.04471	NA	NA	NA	2.04471
564	A564G	T184A	XX	0.0512101	0.0767278	0.0456147	0.0739623	0	0.0767278
564	A564T	T184S	XX	0.0493284	0	0.0170357	0.0345283	0.0280821	0.0493284
565	C565T	T184I	XX	0.442392	0.186339	0.165297	0.0167514	0.27248	0.442392
566	T566A	T184T	XX	0.522281	0.424082	0.0150405	6.09689	6.34706	6.34706
566	T566C	T184T	XX	0.480524	0.825016	0.221173	0.0723029	2.05815	2.05815
567	A567C	T185P	XX	0.02974	0	NA	NA	NA	0.02974
567	A567G	T185A	XX	0.193731	0.0937784	0.0457397	0.0540786	0.138231	0.193731
567	A567T	T185S	XX	0.0414558	0	0.0169492	0.00858826	0.0139698	0.0414558
568	C568G	T185R	XX	0.0146576	0	0	0	0	0.0146576
568	C568T	T185I	XX	0.1245	0.245792	0.0249179	0.0631301	0.0205377	0.245792
569	A569C	T185T	XX	0.374275	0.631677	0.059625	0	0	0.631677
569	A569G	T185T	XX	0.384474	0.625924	0.613871	0.232562	0.766034	0.766034
569	A569T	T185T	XX	0.529684	1.18273	0.232683	0.312439	0.28767	1.18273
570	G570A	A186T	XX	0.0230754	0.0230492	0.011757	0.0238294	0.0581418	0.0581418
570	G570C	A186P	XX	0	0	0	0	0	0
571	C571G	A186G	XX	0.0138186	0	0.083475	0.0845943	0	0.0845943
571	C571T	A186V	XX	0.0255008	0.0104884	0.0410533	0.0416038	0	0.0416038
572	T572A	A186A	XX	0.885478	0.212928	1.22627	2.41056	0.267898	2.41056
572	T572C	A186A	XX	0.630748	0.491679	1.13155	0.808346	1.63594	1.63594
573	A573G	K187E	XX	0.0396732	0.0382616	0.0295487	0.00748622	0.0121772	0.0396732
573	A573T	K187_	XX	0.0611415	0	0	0	0	0.0611415
574	A574C	K187T	XX	0.146576	0.170811	0	0.0769039	0.125093	0.170811
574	A574G	K187R	XX	0.515669	0.77414	0.0788176	1.51035	0.803172	1.51035
574	A574T	K187M	XX	0.152381	0.14206	0.0615079	0.0445233	0.231751	0.231751
575	G575A	K187K	XX	1.15247	0.115944	0.174425	0	0.123226	1.15247
576	G576A	A188T	XX	0.0435802	0.0132485	0.0795	0.0115094	0.0374428	0.0795
576	G576C	A188P	XX	0	0	0	0	0	0
577	C577G	A188G	XX	0.0122146	0.0854054	0	0	0.305783	0.305783
577	C577T	A188V	XX	0.155301	0.146409	0.0585789	0.0148411	0.193126	0.193126
578	T578A	A188A	XX	0.874976	1.11596	0.281005	0.0670054	0	1.11596
578	T578C	A188A	XX	0.57139	0.537814	0.15621	0.840996	0.0482815	0.840996
579	A579G	M189V	XX	0.0292711	0.0430874	0.0304931	0.0540786	0.0502657	0.0540786
579	A579T	M189L	XX	0.114506	0.0421383	0.145174	0.0441362	0.0239308	0.145174
580	T580A	M189K	XX	0.0145193	0.0225599	0.00692738	0.0280811	0.0228386	0.0280811
580	T580C	M189T	XX	0.0273608	0.0347833	0.0480432	0.0182578	0.0296983	0.0480432
580	T580G	M189R	XX	0.110326	0	0	0	0.196575	0.196575
581	G581A	M189I	XX	0.0964055	0.272839	0.0742	0.0125325	0	0.272839
582	G582A	E190K	XX	0.0741485	0.0388837	0	0.0357441	0.0775224	0.0775224
583	A583G	E190G	XX	0.0556029	0.051348	0.0261677	0.0424298	0.00862711	0.0556029
583	A583T	E190V	XX	0.0202887	0.0202657	0	0	0	0.0202887
584	G584A	E190E	XX	0.386554	0.496218	9.08045	0.422972	0.721573	9.08045
584	G584C	E190D	XX	0.00912027	0	0.0521719	0	0	0.0521719
585	C585G	Q191E	XX	0	0.106282	NA	NA	NA	0.106282
585	C585T	Q191_	XX	0.0285575	0.180659	0.0505909	0.071777	0.100074	0.180659
586	A586G	Q191R	XX	0.128661	0.159423	0.0875141	0	0.0332909	0.159423
586	A586T	Q191L	XX	0.201182	0.0879173	0.102513	0.0742056	0.0241408	0.201182
587	A587C	Q191H	XX	0.195434	0	0.455318	0	0	0.455318
587	A587G	Q191Q	XX	0.948881	0.620137	1.79646	0.00643303	0.198817	1.79646
587	A587T	Q191H	XX	0.593768	1.11818	0.136844	1.62717	0.391001	1.62717
588	A588C	M192L	XX	0.58392	0.116651	0.27825	0	0	0.58392
588	A588G	M192V	XX	0.128713	0.154281	0.108409	0.0109863	0.375279	0.375279
588	A588T	M192L	XX	0.482526	1.48301	0.241373	0.0815367	0.0331572	1.48301
589	T589A	M192K	XX	0.0432013	0	0.0300811	0.0457267	0	0.0457267
589	T589C	M192T	XX	0.0302664	0.0141083	0.0312056	0.0632481	0.0514401	0.0632481
590	G590A	M192I	XX	0.387433	0.54179	0.645353	1.3791	1.2257	1.3791
591	G591A	A193T	XX	0.0579902	0.138228	0.028417	0.0647957	0.0819759	0.138228
591	G591C	A193P	XX	0.0122146	0	0	0.0626625	0	0.0626625
592	C592G	A193G	XX	0.04461	0.0519859	0	0.147121	0	0.147121
592	C592T	A193V	XX	0.0814618	0.171779	0.0896839	0.0419476	0.0454884	0.171779
593	T593A	A193A	XX	0.375861	0.448888	1.40412	0.102687	0.127262	1.40412
593	T593C	A193A	XX	0.601285	0.725145	2.11765	0.494091	3.01994	3.01994
593	T593G	A193A	XX	0.859196	0.291628	0.26712	0	0	0.859196
594	G594A	G194R	XX	0.115969	0.178664	0.151773	0	0.0893522	0.178664
595	G595A	G194E	XX	0.174688	0.22074	0.0385269	0.0390435	0.127018	0.22074
595	G595C	G194A	XX	0.627019	5.84552	0.0795	0	0	5.84552
596	A596G	G194G	XX	0.311168	2.71243	2.08274	0.73706	1.51226	2.71243
596	A596T	G194G	XX	0.534939	0.453743	0.406095	0.0114317	0.595037	0.595037
597	T597A	S195T	XX	0.375729	0.33681	0.118481	0.251054	0.0532654	0.375729
597	T597C	S195P	XX	0.0396763	0	0.0350735	0.0284351	0.0231264	0.0396763
598	C598G	S195W	XX	0.330978	0	NA	NA	NA	0.330978
598	C598T	S195L	XX	0.26645	0.398558	0.158163	0.160284	0.231751	0.398558
599	G599A	S195S	XX	0.53687	1.08515	0.46375	0.0313312	2.31885	2.31885
599	G599C	S195S	XX	0.26766	0.207943	0.0695625	1.4804	0.114669	1.4804
600	A600C	S196R	XX	0.0402365	0.562671	0	0	0	0.562671
600	A600G	S196G	XX	0.0853456	0.105307	0.0933602	0.0445233	0.0362111	0.105307
600	A600T	S196C	XX	0.351655	0.466858	0.0206963	0.0629214	0.0454884	0.466858
601	G601A	S196N	XX	0.412528	0.443756	0.284433	0.476235	3.22091	3.22091
601	G601C	S196T	XX	0.623218	0	0.0710425	0.395974	0	0.623218
602	T602A	S196R	XX	0.202809	0.103131	0.0863534	0.0777879	0.126531	0.202809
602	T602C	S196S	XX	0.656602	0.504504	0.491378	0.791947	4.46964	4.46964
602	T602G	S196R	XX	0.122146	0.74018	0.430839	0	0	0.74018
603	G603A	E197K	XX	0.0604916	0.325354	0.0413926	0.0419476	0.0227442	0.325354
604	A604G	E197G	XX	0.0744598	0.0882417	0.0560235	0.0397423	0.0184701	0.0882417
604	A604T	E197V	XX	0.0252173	0.0330601	0.0070443	0.0356938	0	0.0356938
605	G605A	E197E	XX	1.53607	0.655022	0.502747	0.0865169	11.0395	11.0395
605	G605C	E197D	XX	0.199145	0.0605405	0.3339	0	0.220164	0.3339
606	C606G	Q198E	XX	0.356065	0.720681	0.309167	0.0626625	0	0.720681
606	C606T	Q198_	XX	0.0559262	0.491305	NA	NA	NA	0.491305
607	A607C	Q198P	XX	0.0285008	0.298919	NA	NA	NA	0.298919
607	A607G	Q198R	XX	0.394947	1.42233	0.0059625	0.0785519	0.216232	1.42233
607	A607T	Q198L	XX	0.962525	1.79752	0.397787	1.18493	0.168898	1.79752
608	A608C	Q198H	XX	0.166834	0.116651	0.0618333	0	0.713494	0.713494
608	A608G	Q198Q	XX	0.787353	0.494762	1.19768	0.64628	0.290589	1.19768
608	A608T	Q198H	XX	0.417055	0.473109	0.727425	0.0120849	0.186746	0.727425
609	G609A	A199T	XX	0.180581	0.191308	0.0521719	0.171832	0.279505	0.279505
609	G609C	A199P	XX	0	0	0	0	0	0
610	C610G	A199G	XX	0.221301	0.0703338	0.083475	0	0	0.221301
610	C610T	A199V	XX	0.155064	0.861291	0.216818	0.120849	0.321668	0.861291
611	A611C	A199A	XX	0.66846	0.274194	0	0	0	0.66846
611	A611G	A199A	XX	0.505501	0.652124	1.08964	0.116236	0.462176	1.08964
611	A611T	A199A	XX	0.91254	1.04124	0.226373	0.0788591	3.71993	3.71993
612	G612A	A200T	XX	0.3571	0.47418	0.294618	0.0995228	0.0269808	0.47418
612	G612C	A200P	XX	0.27327	0	0	0.0995228	0.161885	0.27327
613	C613G	A200G	XX	0.478466	0.0636522	NA	NA	NA	0.478466
613	C613T	A200V	XX	0.218042	0.318726	NA	NA	NA	0.318726
614	A614C	A200A	XX	2.06716	5.76805	0.0538548	0	0	5.76805
614	A614G	A200A	XX	0.59688	0.377134	1.71417	0.396094	0.165675	1.71417
614	A614T	A200A	XX	0.85639	0.363264	5.86312	0.812374	0.0546041	5.86312
615	G615A	E201K	XX	0.0610741	0.0644191	NA	NA	NA	0.0644191
616	A616C	E201A	XX	0.0742733	1.37097	0	0	0	1.37097
616	A616G	E201G	XX	0.105975	0.113022	0.0430283	0.0436053	0.070929	0.113022
616	A616T	E201V	XX	0.0971102	0.0409715	0.0243723	0	0	0.0971102
617	G617A	E201E	XX	0.372687	0.536916	0.0375168	1.23565	0.185531	1.23565
617	G617C	E201D	XX	0.144833	0	0	0	0	0.144833
618	G618A	A202T	XX	0.0282754	0.0695894	0.0251683	0.0340078	0.0414881	0.0695894
619	C619G	A202G	XX	0.0571709	0	NA	NA	NA	0.0571709
619	C619T	A202V	XX	0.0253831	0.0587963	0.0197574	0.0500558	0.0325686	0.0587963
620	C620T	A202A	XX	1.20342	0.800199	1.10875	1.35609	0.126048	1.35609
621	A621C	M203L	XX	0.473999	0	0.11925	0	0.196575	0.473999
621	A621G	M203V	XX	0.149194	0.0790861	0.0839413	0.0850669	0.0307491	0.149194
621	A621T	M203L	XX	0.312189	0.210503	0.180774	0.113152	0.227876	0.312189
622	T622A	M203K	XX	0.027987	0.0258299	0.0131976	0.0133746	0	0.027987
622	T622C	M203T	XX	0.0704392	0.0912421	0.030027	0.0243437	0.0494972	0.0912421
622	T622G	M203R	XX	0.0678905	0	0	0	0.440327	0.440327
623	G623A	M203I	XX	0.298827	0.70861	0.0758864	0.0878902	0.0357409	0.70861
623	G623C	M203I	XX	0.123262	0.151682	NA	NA	NA	0.151682
624	G624A	D204N	XX	0.614605	1.69677	0.0371	0.112792	5.076	5.076
625	A625G	D204G	XX	0.18826	0.0966458	0.0988902	0.0412655	0.0383561	0.18826
625	A625T	D204V	XX	0.104753	0.156929	0.030633	0.0776095	0.176737	0.176737
626	T626A	D204E	XX	2.01377	1.38349	0.260859	0.105743	1.37602	2.01377
626	T626C	D204D	XX	0.671941	0.805445	2.58837	0.354116	0.0640011	2.58837
627	A627G	I205V	XX	0.254271	0.240305	0.0695625	2.2055	0	2.2055
627	A627T	I205F	XX	0.055705	0	0.0235141	0	0	0.055705
628	T628A	I205N	XX	0.0651113	0.00781694	0.06678	0	0	0.06678
628	T628C	I205T	XX	0.0431228	0.0439161	0.0206963	0.00699127	0.0341163	0.0439161
628	T628G	I205S	XX	0.0206904	0	0	0	0	0.0206904
629	T629A	I205I	XX	0.813568	0.668898	0.159585	1.15695	9.18698	9.18698
629	T629C	I205I	XX	0.48525	0.854609	0.130515	0.0440883	0.179286	0.854609
629	T629G	I205M	XX	0	0	0.1113	0.112792	0	0.112792
630	G630A	A206T	XX	0.0436607	0.22973	0.115803	0.0782375	0.0636311	0.22973
630	G630C	A206P	XX	0.0319485	0	0	0	0	0.0319485
631	C631G	A206G	XX	0.0488201	0.120153	0.0618333	0.0626625	0.101928	0.120153
631	C631T	A206V	XX	0.0701297	0.172598	NA	NA	NA	0.172598
632	T632A	A206A	XX	1.86156	1.11971	1.34136	1.70939	0.0569389	1.86156
632	T632C	A206A	XX	0.51541	0.892903	0.323743	0.263754	0.167425	0.892903
632	T632G	A206A	XX	1.56148	0.724044	0.3339	0.169189	5.50409	5.50409
633	A633G	S207G	XX	0.270703	0.108221	0.26243	0.0282924	0.0276125	0.270703
633	A633T	S207C	XX	0.664217	0.920639	0.356508	0.643269	3.31106	3.31106
634	G634A	S207N	XX	0.779692	2.36876	NA	NA	NA	2.36876
634	G634C	S207T	XX	0.315362	2.2422	0	0.140991	0	2.2422
635	T635A	S207R	XX	0.130207	0.114135	0.193006	0.0391188	0.334063	0.334063
635	T635C	S207S	XX	0.484324	0.502689	2.58646	0.42938	0.979895	2.58646
635	T635G	S207R	XX	0.134728	0	0.1855	0.0939937	0	0.1855
636	C636G	Q208E	XX	0.129978	0	NA	NA	NA	0.129978
636	C636T	Q208_	XX	0.146193	0.184083	NA	NA	NA	0.184083
637	A637C	Q208P	XX	0.075659	0.0532019	0	0.0604245	0	0.075659
637	A637G	Q208R	XX	0.647995	0.472734	2.19064	3.8418	4.5538	4.5538
637	A637T	Q208L	XX	0.0378154	0.0837617	0.0057569	0.0116682	0.0759185	0.0837617
638	G638A	Q208Q	XX	1.4818	0.479264	0.298125	0.785519	0.163812	1.4818
639	G639A	A209T	XX	0.32998	0.551215	0.258655	0.0794313	0.0904428	0.551215
639	G639C	A209P	XX	0	0	NA	NA	NA	0
640	C640G	A209G	XX	0	0.13451	0	0.130145	0	0.13451
640	C640T	A209V	XX	0.0123437	0.101265	0.0441667	0.0626625	0.0291222	0.101265
641	C641G	A209A	XX	0.724165	6.805	0	0.845943	0	6.805
641	C641T	A209A	XX	0.289231	0.770708	0.0454286	0.19566	0.411871	0.770708
642	A642C	R210R	XX	0.459943	0.144508	3.15851	0	0	3.15851
642	A642G	R210G	XX	0.0604421	0.0729745	0.0765	0.0319224	0.0370896	0.0765
642	A642T	R210W	XX	0.0870512	0.0496798	0.156384	0.102798	0.00696721	0.156384
643	G643A	R210K	XX	0.131666	0.0600088	0.06678	0.0676755	0.110082	0.131666
643	G643C	R210T	XX	0.0689681	0.254609	0	0	0.211696	0.254609
644	G644A	R210R	XX	0.554817	0.968535	1.1925	0.193358	0.188712	1.1925
644	G644C	R210S	XX	0.0749136	0	0	0.105743	0	0.105743
645	C645G	Q211E	XX	0.0443366	0.145491	0.1855	0.187987	0	0.187987
645	C645T	Q211_	XX	0.00905206	0.115847	NA	NA	NA	0.115847
646	A646C	Q211P	XX	0.0438888	0	0	0	0	0.0438888
646	A646G	Q211R	XX	0.466275	0.425023	0.758864	2.05866	0.173206	2.05866
646	A646T	Q211L	XX	0.245835	0.309551	0.368493	0.0533478	0.0495864	0.368493
647	A647C	Q211H	XX	0.103452	0.0636522	0	0	0	0.103452
647	A647G	Q211Q	XX	0.609672	0.570606	3.30886	0.109942	0.109287	3.30886
647	A647T	Q211H	XX	0.165348	0.211008	0.360612	0.162421	0.0110082	0.360612
648	A648C	M212L	XX	0.473999	0.453667	0	0	0	0.473999
648	A648G	M212V	XX	0.0422254	0.103922	0.01855	0.225585	0.0764457	0.225585
648	A648T	M212L	XX	0.100023	0.0196935	0.0189716	0.038452	0.375279	0.375279
649	T649A	M212K	XX	0.0116801	0.0191641	0.00976316	0.00989407	0.0160938	0.0191641
649	T649C	M212T	XX	0.0412736	0.0277036	0.0224596	0.0151739	0.0493641	0.0493641
649	T649G	M212R	XX	0.0181041	0	0	0	0	0.0181041
650	G650A	M212I	XX	0.0401003	0.348325	0.0120108	0.0243437	0.0395978	0.348325
651	G651A	V213M	XX	0.0325642	0.0457969	0.0428077	0.026029	0.0564522	0.0564522
651	G651C	V213L	XX	0	0	0	0	0	0
652	T652A	V213E	XX	0.00902386	0	0.0128423	0.0130145	0	0.0130145
652	T652C	V213A	XX	0.0241813	0.0313227	0.0125526	0.0254419	0.0275894	0.0313227
652	T652G	V213G	XX	0.0571709	0	0	0	0	0.0571709
653	G653A	V213V	XX	0.35841	0.990547	0.639852	0.111799	0.412201	0.990547
653	G653C	V213V	XX	0.255588	0.419356	0	0	0	0.419356
654	C654G	Q214E	XX	0.0813668	0.0400508	NA	NA	NA	0.0813668
654	C654T	Q214_	XX	0.0176387	0.188114	NA	NA	NA	0.188114
655	A655C	Q214P	XX	0.075659	0.106404	0.05565	0.112792	0	0.112792
655	A655G	Q214R	XX	0.0552934	0.0790166	0.118125	0.0758157	0.0843788	0.118125
655	A655T	Q214L	XX	0.0387722	0.0430944	0.0094322	0.00477934	0	0.0430944
656	G656A	Q214Q	XX	0.890065	0.751791	2.68572	0.0294241	0.430755	2.68572
656	G656C	Q214H	XX	0.120694	0.0660097	0	0.161132	0	0.161132
657	G657A	A215T	XX	0.160351	0.152765	0.0585789	0.178093	0.0241408	0.178093
658	C658G	A215G	XX	0.0201157	0	0	0	0	0.0201157
658	C658T	A215V	XX	0.0299242	0.441883	0.0615799	0.0485377	0.10151	0.441883
659	G659A	A215A	XX	0.740347	1.06537	1.75094	0.247593	0.134246	1.75094
659	G659C	A215A	XX	0.51951	0.0774897	6.27732	0.0676755	0	6.27732
660	A660G	M216V	XX	0.0279961	0.00918692	0.021	0.0106408	0.0346169	0.0346169
660	A660T	M216L	XX	0.00595204	0.00976582	0.0083475	0.0169189	0	0.0169189
661	T661A	M216K	XX	0.0120293	0.0355268	0.0109836	0.0111308	0.0181056	0.0355268
661	T661C	M216T	XX	0.0222217	0.038605	0.0364065	0.0105414	0.0257201	0.038605
661	T661G	M216R	XX	0.0164583	0	0	0.199046	0	0.199046
662	G662A	M216I	XX	0.0103823	0.191641	0.0337273	0.0341795	0.0277985	0.191641
663	A663C	R217R	XX	0.0928417	6.39786	0.351474	0	4.92471	6.39786
663	A663G	R217G	XX	0.0213382	0.065645	0.0894375	0.0966792	0.0589724	0.0966792
663	A663T	R217_	XX	0	0.0194252	0.0290348	0.0220681	0.0119654	0.0290348
664	G664A	R217K	XX	0.146162	0.0327021	NA	NA	NA	0.146162
665	A665G	R217R	XX	0.511091	0.744086	1.2235	1.42314	0.208639	1.42314
665	A665T	R217S	XX	0	0	0	0.0137552	0.0223744	0.0223744
666	A666G	T218A	XX	0.114269	0.2033	0.0931195	0.0674058	0.0438573	0.2033
666	A666T	T218S	XX	0.130796	0.0471083	0.0521719	0	0.150503	0.150503
667	C667G	T218S	XX	0.125942	0	0	7.5195	0	7.5195
667	C667T	T218I	XX	0.477748	1.12217	0.38096	0.374713	0.0184701	1.12217
668	C668T	T218T	XX	0	0.692284	2.18112	0.154635	0.340307	2.18112
669	G669A	V219I	XX	0.308541	5.80687	1.01668	1.99556	0.176413	5.80687
669	G669C	V219L	XX	0.00928417	0	0	0	0	0.00928417
670	T670A	V219D	XX	0.0226302	0.0222783	0.009997	0.0101311	0	0.0226302
670	T670C	V219A	XX	0.00998848	0.0393327	0.0164079	0.00831394	0.0202854	0.0393327
670	T670G	V219G	XX	0	0	0	0	0	0
671	T671A	V219V	XX	0.385507	0.869718	0.126551	0.764555	0.0882581	0.869718
671	T671C	V219V	XX	0.807807	1.14845	0.432833	1.0749	0.180334	1.14845
671	T671G	V219V	XX	0.394999	0.216032	0.505909	0	0.0833954	0.505909
672	G672A	G220R	XX	0.0206168	0.164907	0.0343048	0.0811179	0	0.164907
673	G673A	G220E	XX	0.069151	0.0378199	0.0518478	0	0.0341869	0.069151
673	G673C	G220A	XX	0.0425979	0	0.0725869	0	0	0.0725869
674	G674A	G220G	XX	0.401131	0.559141	0.0733846	0.0371843	0.93751	0.93751
675	A675C	T221P	XX	0.0241388	0.237635	0	0	0	0.237635
675	A675G	T221A	XX	0.034484	0.00737997	0.0349024	0.0353705	0.028767	0.0353705
675	A675T	T221S	XX	0.00573218	0	0.089758	0.0181923	0	0.089758
676	C676G	T221S	XX	0.026096	0	0	0.0626625	0	0.0626625
676	C676T	T221I	XX	0.0186991	0.0167349	0.0451216	0.0114317	0.0743796	0.0743796
677	T677A	T221T	XX	0.33479	1.45686	0.123426	0.421326	0.289126	1.45686
677	T677C	T221T	XX	0.451467	0.850117	0.469933	0.263182	0.173277	0.850117
677	T677G	T221T	XX	0.0226302	0.334174	NA	NA	NA	0.334174
678	C678T	H222Y	XX	0.0259661	0.156214	NA	NA	NA	0.156214
679	A679C	H222P	XX	0.149093	0	0.0795	0	0	0.149093
679	A679G	H222R	XX	0.0435588	0.0469016	0.0247333	0.05013	0.0101928	0.05013
679	A679T	H222L	XX	0.0597249	0	0.0600539	0	0.0593967	0.0600539
680	T680A	H222Q	XX	0.22282	0.0391706	0.985925	0	0.0866786	0.985925
680	T680C	H222H	XX	0.528408	1.03769	0.35775	0.483396	0.219701	1.03769
681	C681G	P223A	XX	0.0226302	0.111391	0	0	0.458674	0.458674
681	C681T	P223S	XX	0.0257481	0.047527	NA	NA	NA	0.047527
682	C682G	P223R	XX	0	0.0660097	0	0	0	0.0660097
682	C682T	P223L	XX	0.0378924	0.020724	0.0343048	0.0347648	0.0753985	0.0753985
683	T683A	P223P	XX	0.812239	1.44508	1.71002	2.87456	0.0534378	2.87456
683	T683C	P223P	XX	0.363129	0.169985	0.161092	0.262193	0.128751	0.363129
683	T683G	P223P	XX	0.761302	1.09678	NA	NA	NA	1.09678
684	A684G	S224G	XX	0.0594104	0.079036	0.0352711	0.0238294	0.0387612	0.079036
684	A684T	S224C	XX	0.0497708	0.0734954	0.0141483	0.028676	0.0233224	0.0734954
685	G685A	S224N	XX	0.217249	0.3337	0.315576	0.0412655	0.0839039	0.3337
685	G685C	S224T	XX	0.942564	0.282899	0.742	0	0	0.942564
686	C686G	S224R	XX	0.0256796	0.101121	0	0	0	0.101121
686	C686T	S224S	XX	0.646053	0.801017	0.862762	0.431488	0.0554103	0.862762
687	T687A	S225T	XX	0.118533	0.0729314	0.348417	3.39113	0	3.39113
687	T687C	S225P	XX	0.0169395	0.0260565	0.0108058	0.00547536	0.0445315	0.0445315
688	C688T	S225F	XX	0.016841	0.041448	0	0.015451	0.0376993	0.041448
690	A690C	S226R	XX	0	0.139785	0	0	0	0.139785
690	A690G	S226G	XX	0.0173009	0.030414	0.0316994	0.0214163	0.00870901	0.0316994
690	A690T	S226C	XX	0.00409133	0.0100693	0	0.019226	0.0156366	0.019226
691	G691A	S226N	XX	0.0311841	0.00852757	0.0280588	0.0142175	0.0231264	0.0311841
691	G691C	S226T	XX	0	0	0	0	0	0
692	T692A	S226R	XX	0.0231564	0.010362	0.0287845	0.0145852	0.0237245	0.0287845
692	T692C	S226S	XX	0.162245	1.23687	0.447915	0.660248	0	1.23687
692	T692G	S226R	XX	0	0	0	0	0	0
693	G693A	A227T	XX	0.186306	0.566177	0.470885	0.303672	0.423392	0.566177
693	G693C	A227P	XX	0.0402314	0	NA	NA	NA	0.0402314
694	C694G	A227G	XX	0	0.0614573	0	0.0769039	0	0.0769039
694	C694T	A227V	XX	0.0622938	0.235445	0.400972	0.251197	0.168247	0.400972
695	T695A	A227A	XX	0.859367	0.446705	0.159691	0.0882724	0	0.859367
695	T695C	A227A	XX	0.0875085	0.536864	0.507684	0.346293	0.490862	0.536864
695	T695G	A227A	XX	0.107284	0	0.323129	0	0.0887757	0.323129
696	G696A	G228S	XX	0.0309472	0.464607	0.0315	0.0079806	0.0129814	0.464607
696	G696C	G228R	XX	0	0.0363727	0	0.0433817	0	0.0433817
697	G697A	G228D	XX	0.0388576	0.0521638	0.0230276	0.0233364	0.0189796	0.0521638
697	G697C	G228A	XX	0	0	0	0	0	0
698	T698A	G228G	XX	0.131991	0.263389	0.117847	1.11465	11.7205	11.7205
698	T698C	G228G	XX	0.089972	0.496873	1.75094	0.0495186	0.443012	1.75094
699	C699T	L229L	XX	0.603471	0.206639	NA	NA	NA	0.603471
700	T700A	L229Q	XX	0.0132268	0.0325527	0.0154583	0.0156656	0	0.0325527
700	T700C	L229P	XX	0.0147359	0.0621719	0.0160529	0.0325363	0.013231	0.0621719
700	T700G	L229R	XX	0	0	0	0	0	0
701	A701G	L229L	XX	0.604315	0.947216	0.232462	0.264134	0.452868	0.947216
701	A701T	L229L	XX	0.611014	0.612653	1.09276	0	25.0686	25.0686
702	A702C	K230Q	XX	0	0.187607	0.5565	0	0	0.5565
702	A702G	K230E	XX	0.0370575	0.0532019	0.00554651	0.0337253	0.00914301	0.0532019
702	A702T	K230_	XX	0.0121562	0	0	0.00924528	0	0.0121562
703	A703C	K230T	XX	0.0233602	0.172477	0	0.307616	0.250186	0.307616
703	A703G	K230R	XX	0.575128	0.536089	1.10999	0.384104	0.252891	1.10999
703	A703T	K230I	XX	0.137342	0.122915	0.0162087	0.0164261	0	0.137342
704	A704C	K230N	XX	0.0263333	0	0.09275	0	0	0.09275
704	A704G	K230K	XX	0.406988	0.710667	18.34	0.923411	0.0302423	18.34
704	A704T	K230N	XX	0.0553687	0.0143442	0.0217761	0.00735603	0.0119654	0.0553687
705	G705A	D231N	XX	0.114342	0.0938033	0.151773	0.115356	0	0.151773
706	A706G	D231G	XX	0.0747359	0.0761108	0.0206111	0.0522187	0.0339759	0.0761108
706	A706T	D231V	XX	0.0109722	0	0.0249179	0	0.0821506	0.0821506
707	T707A	D231E	XX	0.259868	0.903923	0.218319	0.572639	0.0211696	0.903923
707	T707C	D231D	XX	0.797328	1.07303	0.384387	0.476752	1.81578	1.81578
707	T707G	D231E	XX	0.199145	0.0891131	0.883853	0.199046	0	0.883853
708	G708A	D232N	XX	0.212375	0.616937	0.0618333	0.146212	0.305783	0.616937
709	A709G	D232G	XX	0.0632946	0.0274899	0.0403261	0.0490402	0.0531796	0.0632946
709	A709T	D232V	XX	0.0465327	0.0429461	0	0.0316241	0.0771602	0.0771602
710	T710A	D232E	XX	0.0843687	0.138428	0.0477	0.120849	0.039315	0.138428
710	T710C	D232D	XX	0.572057	0.911477	0.431767	0.160438	14.8278	14.8278
711	C711T	L233F	XX	0.0211435	0	0.0362935	0.0367801	0	0.0367801
712	T712A	L233H	XX	0.00656343	0.0323069	0.0309167	0.0156656	0	0.0323069
712	T712C	L233P	XX	0.0212296	0.0116108	0.023737	0.00801842	0.0652144	0.0652144
712	T712G	L233R	XX	0.022282	0	0.0878684	0.0890467	0.144845	0.144845
713	T713A	L233L	XX	0.624851	3.21826	1.2711	0.153808	1.15711	3.21826
713	T713C	L233L	XX	0.407343	0.354427	0.878226	0.149802	0.96035	0.96035
714	C714T	L234F	XX	0.0406074	0	0	0.153808	0	0.153808
715	T715A	L234H	XX	0.0103664	0.0145788	0.0151086	0.0229668	0.0249054	0.0249054
715	T715C	L234P	XX	0.033186	0.0933427	0.0282966	0.0430141	0.0466449	0.0933427
715	T715G	L234R	XX	0.0141993	0	0	0	0	0.0141993
716	T716A	L234L	XX	0.339452	0.309421	0.353333	0	0.174733	0.353333
716	T716C	L234L	XX	0.538681	0.710718	1.8924	0.691507	0.374938	1.8924
716	T716G	L234L	XX	0.137004	13.102	0.758864	1.38427	0.125093	13.102
717	G717A	E235K	XX	0.208093	0.614573	3.1535	0.0469969	0.152891	3.1535
718	A718G	E235G	XX	0.135228	0.0622081	0.0364918	0.295849	0.0977503	0.295849
718	A718T	E235V	XX	0.123391	0.0796542	0.0219671	0.0111308	0.0543167	0.123391
719	A719C	E235D	XX	0.0905206	0.334174	9.59962	0	0.229337	9.59962
719	A719G	E235E	XX	0.452431	0.224056	0.455836	0.103938	0.17846	0.455836
719	A719T	E235D	XX	0.244101	0.453909	0.354136	0.0854488	0.0833954	0.453909
720	A720C	N236H	XX	0.255588	0	0	0.241698	0	0.255588
720	A720G	N236D	XX	0.0652198	0.0553498	0.0382913	0.0232828	0.0126241	0.0652198
720	A720T	N236Y	XX	0.0561852	0.0153643	0.02385	0	0	0.0561852
721	A721G	N236S	XX	1.15453	0.998067	0.051634	0.331401	0.0851148	1.15453
721	A721T	N236I	XX	0.0489773	0.10332	0.0681428	0.0690566	0.112328	0.112328
722	T722A	N236K	XX	2.25691	0.87473	0.03339	0.0676755	0	2.25691
722	T722C	N236N	XX	0.715279	1.24649	0.693818	0.197753	0.142963	1.24649
723	T723A	L237I	XX	0.0156576	0.0192677	0.02226	0.0225585	0	0.0225585
723	T723C	L237L	XX	0.595274	0.550957	2.26575	1.8354	0.0614296	2.26575
724	T724A	L237_	XX	0.01738	0.0285162	0	0	0.0655249	0.0655249
724	T724C	L237S	XX	0.0225296	0.047527	0.0330594	0.025127	0.027248	0.047527
725	A725G	L237L	XX	0.456116	0.680984	0.770538	0.0929608	0.468755	0.770538
725	A725T	L237F	XX	0.033423	0.0274194	0.0607091	0	0.0500372	0.0607091
726	C726G	Q238E	XX	0.138798	0.178226	0	0.0786924	0	0.178226
726	C726T	Q238_	XX	0.0485265	0.275608	NA	NA	NA	0.275608
727	A727C	Q238P	XX	0.0700805	0.383282	NA	NA	NA	0.383282
727	A727G	Q238R	XX	0.419386	0.22317	0.132645	0.106612	0.135717	0.419386
727	A727T	Q238L	XX	0.0457533	0.0310634	0.0384424	0.066785	0.0181056	0.066785
728	G728A	Q238Q	XX	0.273086	0.20403	0.123667	0.0626625	0	0.273086
729	G729A	A239T	T9T	0.0741466	0.632612	0.20568	0.209526	0.144599	0.632612
729	G729C	A239P	T9T	0	0.108016	0.021184	0.0292509	0.0409297	0.108016
730	C730G	A239G	P10A	0.124856	0.0819431	0.060207	0.083134	0.077551	0.124856
730	C730T	A239V	P10S	0.0879477	0.27632	0.301045	0.142313	0.190479	0.301045
731	C731G	A239A	P10R	0.561228	0.0891131	NA	NA	NA	0.561228
731	C731T	A239A	P10L	0.182634	0.470392	0.254763	0.110853	0.119404	0.470392
732	T732A	Y240N	P10P	0.0245018	0	0.0198728	0.0172059	0.015967	0.0245018
732	T732C	Y240H	P10P	0.136567	0.0530698	0.179263	0.104299	0.164675	0.179263
733	A733G	Y240C	I11V	0.0274825	0.033819	0.0337954	0.0186201	0.0345587	0.0345587
733	A733T	Y240F	I11F	0.374568	0.41344	0.64297	0.206975	0.142266	0.64297
734	T734A	Y240_	I11N	0.0250865	0.00823216	0.0338297	0.0318935	0.0211406	0.0338297
734	T734C	Y240Y	I11T	0.439999	0.443686	2.11343	0.571908	1.001	2.11343
734	T734G	Y240_	I11S	0.0201157	0	0	0.0631819	0	0.0631819
735	C735T	Q241_	I11I	0.0301735	0.214532	0.0724592	0.0501884	0.0582181	0.214532
736	A736C	Q241P	R12R	0.0254093	0	0.0309171	0	0.0398235	0.0398235
736	A736G	Q241R	R12G	0.0374107	0.0789194	0.041533	0.0422884	0.0397105	0.0789194
736	A736T	Q241L	R12_	0.0563392	0.0202914	0.0125373	0	0.0117521	0.0563392
737	G737A	Q241Q	R12K	0.730101	1.40244	NA	NA	NA	1.40244
738	A738C	K242Q	R12S	0.724165	0.556957	0.039446	0	0.152428	0.724165
738	A738G	K242E	R12R	0.178561	0.17904	0.0911289	0.12887	0.175114	0.17904
738	A738T	K242_	R12S	0.0178366	0	0.00354124	0.00858486	0.0149375	0.0178366
739	A739C	K242T	N13H	0.218241	0.341804	2.18319	0.216909	0.635088	2.18319
739	A739G	K242R	N13D	0.549564	0.147935	0.341389	0.0482105	0.167771	0.549564
739	A739T	K242I	N13Y	0.0636828	0.0268683	0.328717	0.0665709	0.0112909	0.328717
740	A740C	K242N	N13T	0.477291	0.486072	0.185503	0.0426904	0.159294	0.486072
740	A740G	K242K	N13S	0.445444	0.776803	0.207946	0.698225	0.110904	0.776803
740	A740T	K242N	N13I	0.19057	0.0804028	0.163864	0.601891	0.0209456	0.601891
741	C741G	R243G	N13K	0.0949724	0	0.06678	0.0676755	0.110082	0.110082
741	C741T	R243_	N13N	0.034484	0.848696	0.0689809	0.0714368	0.0592349	0.848696
742	G742A	R243Q	E14K	0.258361	0.445566	0.185503	0.149417	0.232304	0.445566
743	A743G	R243R	E14G	0.673028	0.324786	0.268672	0.39393	0.817008	0.817008
743	A743T	R243R	E14V	1.59032	0.349463	0.240503	0.0971733	0.458932	1.59032
744	A744C	M244L	E14D	0.185251	0.248688	0.060207	0.166268	0.077551	0.248688
744	A744G	M244V	E14E	0.0425244	0.0923452	0.0275137	0.0394138	0.0246182	0.0923452
744	A744T	M244L	E14D	0.988031	0.216469	1.27954	12.5101	0.241055	12.5101
745	T745A	M244K	W15R	0.0171909	0	0.012459	0.025252	0.0102688	0.025252
745	T745C	M244T	W15R	0.0470503	0.0302078	0.0221814	0.0582544	0.0363863	0.0582544
745	T745G	M244R	W15G	0.055705	0	0.0953278	0.263258	0.122789	0.263258
746	G746A	M244I	W15_	0.139895	0.621091	0.120324	2.98748	0.0867762	2.98748
747	G747A	G245R	W15_	0.0458332	0.0902411	0.0536617	0.0700482	0.0464316	0.0902411
748	G748A	G245E	G16R	0.0373889	0.0290586	0.389867	0.457324	0.300612	0.457324
749	G749A	G245G	G16E	0.426591	0.891131	1.07351	0.0855271	0.418102	1.07351
749	G749C	G245G	G16A	4.46568	0.118817	0.0269161	0.0743316	0.468043	4.46568
750	G750A	V246M	G16G	0.0783228	0.113761	0.120414	0.0391219	0.0364946	0.120414
750	G750C	V246L	G16G	0.159316	0	1.14393	58.9018	0.237656	58.9018
751	T751A	V246E	C17S	0.0117887	0	0.00680913	0.00940206	0.00877065	0.0117887
751	T751C	V246A	C17R	0.0134938	0.0332099	0.0330208	0.0227976	0.0212666	0.0332099
751	T751G	V246G	C17G	0.115208	0	0	0.0607518	0	0.115208
752	G752A	V246V	C17Y	0.662394	0.329929	0.153548	0.800374	0.271949	0.800374
752	G752C	V246V	C17S	0.0321851	0.0396058	0.207988	0.373347	0.991243	0.991243
753	C753G	Q247E	C17W	0.253458	0.0891131	NA	NA	NA	0.253458
753	C753T	Q247_	C17C	0.0225714	0.166653	NA	NA	NA	0.166653
754	A754C	Q247P	R18R	0.0114947	0.0565798	0.0423679	0.0292509	0.0272865	0.0565798
754	A754G	Q247R	R18G	0.0718261	0.164666	0.0484205	0.108646	0.132534	0.164666
754	A754T	Q247L	R18_	0.0229114	0.0241663	0.0160834	0.030536	0.018127	0.030536
755	G755A	Q247Q	R18K	0.82072	2.01198	0.259449	0.472236	0.151904	2.01198
755	G755C	Q247H	R18T	0.0329166	0	0	0	0	0.0329166
756	A756G	M248V	R18R	0.1981	0.140847	0.0297899	0.0658144	0.0920918	0.1981
756	A756T	M248L	R18S	0.397236	0.778658	0.148288	0.117003	0.0409297	0.778658
757	T757A	M248K	C19S	0.00444273	0	0.0479135	0.0165398	0	0.0479135
757	T757C	M248T	C19R	0.0240916	0.0348779	0.0249888	0.0230031	0.0429166	0.0429166
758	G758A	M248I	C19Y	0.938	1.48254	0.0953278	0.0777807	0.362786	1.48254
759	C759G	Q249E	C19W	0.256333	0	0.285983	0.197443	0.184184	0.285983
759	C759T	Q249_	C19C	0.022384	0.0933373	0.0457574	0.0315909	0.0589388	0.0933373
760	A760C	Q249P	N20H	0	0.0460205	0	0	0	0.0460205
760	A760G	Q249R	N20D	0.634297	0.72245	0.365561	2.33155	1.07948	2.33155
760	A760T	Q249L	N20Y	0.0744234	0.0359937	0.0209621	0.124048	0	0.124048
761	A761G	Q249Q	N20S	0.442965	0.40569	0.579473	0.223873	0.351931	0.579473
761	A761T	Q249H	N20I	0.674588	1.38061	0.167583	0.814925	0.431717	1.38061
762	C762G	R250G	N20K	0.0229884	0	0	0	0.0613945	0.0613945
762	C762T	R250_	N20N	0.0320417	0.831338	0.0554635	0.0670111	0.080371	0.831338
763	G763A	R250Q	D21N	0.046978	0.25901	0.0421449	0.0332536	0.0155102	0.25901
764	A764G	R250R	D21G	0.423438	0.281537	0.68636	0.157955	0.0245578	0.68636
764	A764T	R250R	D21V	0.323606	0.438965	1.54871	0.267308	0.158681	1.54871
765	T765A	F251I	D21E	0.0301569	0.0296906	0	0.0123402	0.0345344	0.0345344
765	T765C	F251L	D21D	0.0535384	0.0973121	0.140224	0.550294	0.0332719	0.550294
766	T766A	F251Y	S22T	0.0212469	0	0	0.0157955	0.00736734	0.0212469
766	T766C	F251S	S22P	0.0160629	0.0253034	0.0099185	0.027391	0.00425858	0.027391
767	C767T	F251F	S22L	0.771582	0.643026	0.082694	0.0380614	0.230784	0.771582
768	A768G	K252E	S22S	0.0505878	0.0358601	0.0329981	0.0425263	0.0340031	0.0505878
768	A768T	K252_	S22S	0.0240119	0.00630418	0.00657433	0.00907785	0.0127023	0.0240119
769	A769C	K252T	S23R	0.113317	0	0.228787	0.126364	0	0.228787
769	A769G	K252R	S23G	0.521366	0.480434	0.0671108	0.501243	0.935162	0.935162
769	A769T	K252M	S23C	0.052227	0.0411356	0.0150518	0.0138557	0.00646258	0.052227
770	G770A	K252K	S23N	1.11269	0.74033	0.0621703	1.42503	0.960958	1.42503
771	T771A	_253R	S23R	0.00973815	0.0095876	0.0191453	0.00660898	0.0184954	0.0191453
771	T771C	_253R	S23S	0.0132136	0.019514	0.0347604	0.0174536	0.0203518	0.0347604
771	T771G	_253G	S23R	0.0400655	0	0.051997	0	0	0.051997
772	G772A	_253_	D24N	1.15923	1.2223	0.463757	0.498055	0.477882	1.2223
773	A773G	_253W	D24G	0.032701	0.0303016	0.024339	0.0224049	0.0365755	0.0365755
773	A773T	_253C	D24V	0.00881946	0.0260493	0.00926262	0.0255797	0.0119309	0.0260493
774	T774A	XX	D24E	0.647779	0.159441	0.966235	0.705429	2.40333	2.40333
774	T774C	XX	D24D	0.483832	0.217992	0.58209	0.356446	1.53215	1.53215
775	C775T	XX	P25S	0.580368	1.06249	2.64911	0.847967	0.170612	2.64911
776	C776T	XX	P25L	0.852375	0.493292	3.62246	0.244454	0.0526239	3.62246
777	T777A	XX	P25P	1.15446	0.765979	0.215837	1.22191	1.3808	1.3808
777	T777C	XX	P25P	0.688306	0.357375	0.804194	0.166268	0.869679	0.869679
778	C778T	XX	L26F	0.620329	0.946216	1.0548	0.143595	0.153088	1.0548
779	T779A	XX	L26H	0.177488	0.234771	0.352713	0.109691	0.0736734	0.352713
779	T779C	XX	L26P	0.169647	0.234545	0.202498	0.662232	0.155584	0.662232
780	C780T	XX	L26L	1.15437	0.963943	0.137272	0.526515	0.281596	1.15437
781	G781A	XX	V27I	0.369642	0.785622	0.113407	0.0953175	1.0797	1.0797
782	T782A	XX	V27D	0.452824	0.517731	0.30703	6.07202	0.357205	6.07202
782	T782C	XX	V27A	1.0508	0.731979	0.923947	5.06062	1.71149	5.06062
783	C783T	XX	V27V	0.60044	0.52381	0.571967	0.252727	4.99506	4.99506
784	A784G	XX	I28V	0.366725	0.351701	1.86075	0.523097	0.205712	1.86075
784	A784T	XX	I28F	0.40009	0.873609	0.825697	0.855093	0.487463	0.873609
785	T785A	XX	I28N	0.4636	0.618636	0.035198	2.53942	0.668728	2.53942
785	T785C	XX	I28T	0.559624	0.566896	0.527717	5.88822	0.3842	5.88822
786	T786A	XX	I28I	0.895191	0.876257	0.164242	0.107425	1.13201	1.13201
786	T786C	XX	I28I	0.889091	0.584474	0.114954	3.10489	5.66274	5.66274
787	G787A	XX	A29T	0.520751	1.52585	NA	NA	NA	1.52585
787	G787C	XX	A29P	0.346245	0.340893	0	0.729021	0.0377813	0.729021
788	C788G	XX	A29G	2.57893	0.0634765	0.835952	0.0607518	0.113344	2.57893
788	C788T	XX	A29V	0.223203	0.33122	0.385411	0.334026	0.279906	0.385411
789	A789C	XX	A29A	0.407118	0.47505	3.95474	0	0.0841982	3.95474
789	A789G	XX	A29A	0.734535	0.712421	0.50182	0.189993	0.601203	0.734535
789	A789T	XX	A29A	0.433929	1.30679	0.934213	2.63258	0.417483	2.63258
790	G790A	XX	A30T	0.2144	0.692209	0.283732	0.366903	0.11022	0.692209
790	G790C	XX	A30P	0.350574	0.536906	0.10592	0.0292509	0	0.536906
791	C791G	XX	A30G	0.28765	1.22721	0.0635519	0	0	1.22721
791	C791T	XX	A30V	0.0513034	0.246939	0.0287421	0.142874	0.0222131	0.246939
792	A792G	XX	A30A	0.419136	0.862672	0.57763	0.39619	9.38546	9.38546
792	A792T	XX	A30A	0.316718	1.11825	0.234234	0.233171	0.46309	1.11825
793	A793G	XX	N31D	0.242096	0.48404	0.500182	2.03998	0.340031	2.03998
793	A793T	XX	N31Y	0.251028	0.161924	0.358639	0.239066	0.111506	0.358639
794	A794G	XX	N31S	1.14297	0.441292	2.13288	0.3261	1.98681	2.13288
794	A794T	XX	N31I	0.129443	0.254883	0.126169	0.174215	0.368367	0.368367
795	T795A	XX	N31K	0.251244	0.414184	3.4318	0.0309715	9.96758	9.96758
795	T795C	XX	N31N	0.567819	0.296508	0.0844951	2.99755	0.460459	2.99755
796	A796G	XX	I32V	0.325786	0.292858	0.295983	0.0662747	1.23648	1.23648
796	A796T	XX	I32F	0.396876	1.31983	0.0927514	0.0426904	0.079647	1.31983
797	T797A	XX	I32N	0.524191	0.210379	0.0799954	0.717976	0.133952	0.717976
797	T797C	XX	I32T	0.690123	0.677283	0.33211	1.87253	3.80844	3.80844
798	C798T	XX	I32I	0.753614	1.99109	3.94292	0.0336074	2.94694	3.94292
799	A799G	XX	I33V	0.751164	0.537204	0.370219	1.0626	0.632252	1.0626
799	A799T	XX	I33F	0.674871	0.620868	3.30597	1.98233	0.530449	3.30597
800	T800A	XX	I33N	0.465173	0.364607	0.941294	1.26364	0.092618	1.26364
800	T800C	XX	I33T	0.663015	0.484426	1.21904	1.97044	1.05301	1.97044
801	T801A	XX	I33I	0.601351	0.527397	0.680765	1.39498	0.324323	1.39498
801	T801C	XX	I33I	0.498818	0.459101	0.104446	0.305608	0.486885	0.498818
802	G802A	XX	G34R	0.0449453	0.165202	0.039446	0.108934	0.0508093	0.165202
803	G803A	XX	G34E	0.196534	0.12551	0.128894	0.378201	0.0415062	0.378201
804	A804G	XX	G34G	0.823317	0.983165	0.362903	1.22551	0.696087	1.22551
804	A804T	XX	G34G	0.12723	0.228741	0.402495	1.27973	0.197827	1.27973
805	A805G	XX	I35V	0.202691	0.154759	0.0986923	0.0557487	0.132901	0.202691
805	A805T	XX	I35F	0.108202	0.136357	0.018753	0.0517884	0.0483105	0.136357
806	T806A	XX	I35N	0.24521	0.0301774	0.251665	0	0	0.251665
806	T806C	XX	I35T	0.0950708	0.234003	0.0705165	0.0865505	0.363321	0.363321
807	C807T	XX	I35I	1.13395	1.77264	NA	NA	NA	1.77264
808	T808A	XX	L36M	0.171609	0.154474	0.14181	0.626597	0.85242	0.85242
808	T808C	XX	L36L	0.246098	0.237722	0.197823	0.372124	0.354519	0.372124
809	T809A	XX	L36_	0.176685	0.132116	0.0275173	0.037996	0.0354443	0.176685
809	T809C	XX	L36S	0.216762	0.400593	0.391285	0.289213	0.210496	0.400593
810	G810A	XX	L36L	0.0118123	0.106329	0.0304036	0.047229	0.0146857	0.106329
811	C811G	XX	H37D	0	0.0322951	0.0346647	0	0	0.0346647
811	C811T	XX	H37Y	0.0119854	0.134859	0.0466912	0.051577	0.0601416	0.134859
812	A812G	XX	H37R	0.00166346	0	0.0350184	0.0161178	0.0350826	0.0350826
812	A812T	XX	H37L	0	0	0.00719455	0	0.0185342	0.0185342
813	C813G	XX	H37Q	0	0	NA	NA	NA	0
813	C813T	XX	H37H	0	0	0.0549088	0.0252727	0.0353633	0.0549088
814	T814A	XX	L38M	0.00599271	0.448405	1.16568	2.09605	0.425793	2.09605
814	T814C	XX	L38L	0.00156856	0.401521	0.771289	0.821683	0.163719	0.821683
815	T815A	XX	L38_	0.126629	0.0554093	0.146735	0.223287	0.092574	0.223287
815	T815C	XX	L38S	0.109374	0.0589425	0.0414094	0.0678991	0.0800074	0.109374
816	G816A	XX	L38L	0.148728	0.188266	0.163419	0.0752165	0.163719	0.188266
817	A817G	XX	I39V	0.238585	0.134226	0.0556079	0.082268	0.629294	0.629294
817	A817T	XX	I39L	0.123008	0.18166	0.0402794	0.0333707	0.145272	0.18166
818	T818A	XX	I39K	0.31904	0.964239	0.790354	0.028719	5.30449	5.30449
818	T818C	XX	I39T	0.540228	1.65976	0.149534	0.185829	0.722289	1.65976
819	A819G	XX	I39M	0.349056	0.525948	0.107441	0.0698142	0.0651257	0.525948
819	A819T	XX	I39I	0.245286	1.02065	0.0899723	0.177477	0.231782	1.02065
820	T820A	XX	L40M	0.467431	0.576484	0.483448	1.67357	0.0438532	1.67357
820	T820C	XX	L40L	0.380795	0.952148	0.397139	0.0953688	0.244651	0.952148
821	T821A	XX	L40_	0.0536397	0.0301774	0.0438289	0.0363114	0.0169364	0.0536397
821	T821C	XX	L40S	0.199557	0.127441	0.486705	0.284515	0.141856	0.486705
822	G822A	XX	L40L	0.104303	0.593322	0.432396	0.173826	0.105751	0.593322
822	G822C	XX	L40F	0.218135	0.0613607	0.13458	0.61943	1.15566	1.15566
823	T823A	XX	W41R	0	0	0.0663716	0.0215638	0.0100578	0.0663716
823	T823C	XX	W41R	0.00600812	0	0.018282	0.0360627	0.0134563	0.0360627
823	T823G	XX	W41G	0	0	0	0	0	0
824	G824A	XX	W41_	0.117575	0.508202	0.182712	0.0658144	0.143254	0.508202
825	G825A	XX	W41_	0.091454	0.0666964	0.0133016	0.0367336	0.137067	0.137067
826	A826G	XX	I42V	0.182908	0.160071	0.282973	0.274342	0.984898	0.984898
826	A826T	XX	I42F	0.0179781	0.198242	0.133865	3.51197	0.485931	3.51197
827	T827A	XX	I42N	0.125514	0.0340893	0.433906	0.0544671	0.643584	0.643584
827	T827C	XX	I42T	0.545699	0.368164	1.92034	0.494798	0.615425	1.92034
828	T828A	XX	I42I	1.67929	0.340893	1.94587	0.895619	0.258237	1.94587
828	T828C	XX	I42I	0.611754	0.398703	0.49895	0.386485	3.47989	3.47989
829	C829T	XX	L43F	0.458175	0.273389	0.98615	0.38127	9.75538	9.75538
830	T830A	XX	L43H	0.706173	0.514638	0.124106	0.305478	0.0973045	0.706173
830	T830C	XX	L43P	0.206256	0.408537	0.187281	0.974986	0.316209	0.974986
831	T831A	XX	L43L	0.698738	1.4328	0.086154	0.865776	2.02833	2.02833
831	T831C	XX	L43L	0.548977	1.12972	0.739255	0.382787	0.311932	1.12972
831	T831G	XX	L43L	0.0677437	0.160071	0.17874	0.0493608	0.138138	0.17874
832	G832A	XX	D44N	0.268849	0.168441	0.457574	0.595368	0.192684	0.595368
833	A833G	XX	D44G	0.0395809	0.103917	0.245704	0.266966	0.0415062	0.266966
833	A833T	XX	D44V	0.127057	0.183623	0.171762	0.388957	0.535405	0.535405
834	T834A	XX	D44E	0.00959418	0	0.0801482	0.0100608	0.0375406	0.0801482
834	T834C	XX	D44D	0.031174	0.060992	0.057436	0.0264359	0.0123303	0.060992
835	C835T	XX	R45C	0.060257	0.136086	0.0353339	0.0304932	0.0398235	0.136086
836	G836A	XX	R45H	0.254089	1.04503	0.16499	0.379699	0.0991758	1.04503
836	G836C	XX	R45P	0.294994	0.571049	0	0	0.163719	0.571049
837	T837A	XX	R45R	2.4603	0.102783	0.317759	1.7375	0.245578	2.4603
837	T837C	XX	R45R	0.720669	0.410002	0.538602	0.427794	0.638503	0.720669
838	C838T	XX	L46F	0.0400273	0.0739628	0.0915147	0.0631819	0.0196463	0.0915147
839	T839A	XX	L46H	0.0103404	0.0477677	0.0204274	0.0282062	0.184184	0.184184
839	T839C	XX	L46P	0.0842685	0.320495	NA	NA	NA	0.320495
839	T839G	XX	L46R	0.0561893	0.155741	0.078892	0.163401	0.254046	0.254046
840	T840A	XX	L46L	0.0780533	0.149775	0	0.0166268	0.0155102	0.149775
840	T840C	XX	L46L	0.335166	0.492412	0.285983	0.0519588	1.5801	1.5801
840	T840G	XX	L46L	0.0272381	0	0	0	0	0.0272381
841	T841A	XX	F47I	0.662436	0.427878	0.578252	1.64898	0.16192	1.64898
841	T841C	XX	F47L	0.578845	0.551004	0.106767	0.133384	1.10674	1.10674
841	T841G	XX	F47V	0.116994	0.039306	0.439975	0	0	0.439975
842	T842A	XX	F47Y	0.18671	0.366568	0.377609	0.0153354	0.0429166	0.377609
842	T842C	XX	F47S	0.286875	0.332358	0.774689	0.109968	0.205167	0.774689
842	T842G	XX	F47C	0.197076	0.20231	0.320301	0	0	0.320301
843	T843A	XX	F47L	1.27531	0.539244	0.550783	0.163805	0.491156	1.27531
843	T843C	XX	F47F	0.177448	0.192457	0.271318	0.237944	0.344754	0.344754
843	T843G	XX	F47L	0.255925	0.773836	0.142992	0.197443	0	0.773836
844	T844A	XX	F48I	0.841526	0.440383	0.453792	0.0913787	5.8817	5.8817
844	T844C	XX	F48L	0.588138	0.567102	0.0978365	0.852124	2.48648	2.48648
844	T844G	XX	F48V	0.148902	0.325168	0	0.210606	0.0982313	0.325168
845	T845A	XX	F48Y	0.525641	0.477354	1.10884	0.222881	0.479103	1.10884
845	T845C	XX	F48S	0.794227	0.680787	1.73891	1.71118	1.10087	1.73891
846	C846T	XX	F48F	0.306896	0.756115	NA	NA	NA	0.756115
847	A847C	XX	K49Q	0.209989	0.282197	0	0	0	0.282197
847	A847G	XX	K49E	0.129656	0.265783	0.476208	0.203697	0.580053	0.580053
847	A847T	XX	K49_	0.105551	0.0417937	0.0707159	0.0229752	0.0375065	0.105551
848	A848C	XX	K49T	0.0120082	0.0221889	0	0	0	0.0221889
848	A848G	XX	K49R	0.0165938	0.0695009	0.124694	0.007486	0.038408	0.124694
848	A848T	XX	K49I	0	0.00933739	0.0208747	0.00576477	0.0161329	0.0208747
849	A849C	XX	K49N	0.0437946	0	0	0	0	0.0437946
849	A849G	XX	K49K	0.154249	0.984278	0.108721	1.79494	0.322702	1.79494
849	A849T	XX	K49N	0	0.00716515	0.0263985	0.0243007	0.0226688	0.0263985
850	T850A	XX	C50S	0.0124977	0.00329906	0.034318	0.0473864	0.0515714	0.0515714
850	T850C	XX	C50R	0.00644038	0.00714036	0.132682	0.00990311	0.0230951	0.132682
850	T850G	XX	C50G	0.0558381	0	0	0	0	0.0558381
851	G851A	XX	C50Y	0.825508	1.0891	0.767575	1.23765	0.625108	1.23765
852	C852G	XX	C50W	0.947556	0.875451	0	0	0	0.947556
852	C852T	XX	C50C	0.312931	0.811175	0.0455549	0.796762	0.808452	0.811175
853	A853G	XX	I51V	0.341163	0.347809	0.110213	0.970818	0.269238	0.970818
853	A853T	XX	I51F	0.171078	0.579554	0.0215837	1.22191	0.0185342	1.22191
854	T854A	XX	I51N	0.190524	0.303306	0.0235055	0.0865505	0.0504613	0.303306
854	T854C	XX	I51T	0.254795	0.908235	0.287088	0.603765	0.60873	0.908235
854	T854G	XX	I51S	0.425433	0.032755	0.201871	0.185829	0.0866746	0.425433
855	T855A	XX	I51I	0.703391	1.26717	0.374378	0.706488	1.9932	1.9932
855	T855C	XX	I51I	0.658161	1.66645	1.37739	0.335251	1.03444	1.66645
855	T855G	XX	I51M	0.159537	0.245662	0.381311	0	0.0818594	0.381311
856	T856A	XX	Y52N	0.982858	0.499808	0	0.476028	0.282583	0.982858
856	T856C	XX	Y52H	0.822293	0.845958	0.125288	0.270779	0.561321	0.845958
857	A857G	XX	Y52C	1.10097	0.400206	0.279628	0.587942	3.48721	3.48721
857	A857T	XX	Y52F	0.877632	2.13189	1.6195	0.62117	0.182114	2.13189
858	T858A	XX	Y52_	0.211365	0.0874391	0.245129	0.200577	0.818594	0.818594
858	T858C	XX	Y52Y	0.457633	0.172489	0.0953278	0.798	0.0767432	0.798
859	C859G	XX	R53G	0	0	0	0	0	0
859	C859T	XX	R53C	0.0143866	0.169471	0.066422	0.0407625	0.038025	0.169471
860	G860A	XX	R53H	0.0506375	1.35548	0.0255342	0.0352577	0.0986698	1.35548
860	G860C	XX	R53P	0	0.351925	0.0336451	0.0464572	0	0.351925
861	T861A	XX	R53R	0.0373031	0.0373366	0.0123892	0.00570233	0.0159581	0.0373366
861	T861C	XX	R53R	0.0779298	0.0539998	0.266112	0.0334043	0.0356125	0.266112
861	T861G	XX	R53R	0	0	0	0	0	0
862	C862G	XX	R54G	0.200444	0.0881865	0.0457574	0.0631819	0.0589388	0.200444
862	C862T	XX	R54C	0.225561	0.288549	1.06733	0.155134	0.434147	1.06733
863	G863A	XX	R54H	0.25068	1.11925	2.55818	0.102779	0.267445	2.55818
863	G863C	XX	R54P	0.051702	0	0	0	0.0718765	0.0718765
864	C864T	XX	R54R	0.652331	0.635446	0.762623	14.545	0.0204648	14.545
865	T865A	XX	F55I	0.0813328	0.396913	0.0336451	0.0232286	0.0758403	0.396913
865	T865C	XX	F55L	0.6648	0.736427	1.46093	1.26237	2.62147	2.62147
865	T865G	XX	F55V	0.164575	0.275142	0.103994	0.0717976	0.401855	0.401855
866	T866A	XX	F55Y	0.0665382	0.0265837	1.26957	0.0182607	0.144792	1.26957
866	T866C	XX	F55S	0.0180214	0.0770064	0.133099	0.109277	0.389218	0.389218
866	T866G	XX	F55C	0.0132948	0.0245662	0	0.0658144	0	0.0658144
867	T867A	XX	F55L	0.0330328	0.0281715	0.0476639	0.0658144	0.122789	0.122789
867	T867C	XX	F55F	0.0824537	0.349529	0.0552625	0.534146	0.0213546	0.534146
868	A868G	XX	K56E	0.115492	0.255325	0.0492603	0.249402	1.26902	1.26902
868	A868T	XX	K56_	0.012948	0.0299067	0.0231098	0.015955	0.0148835	0.0299067
869	A869C	XX	K56T	0.016185	0	0	0	0	0.016185
869	A869G	XX	K56R	0.500239	0.513526	0.141557	0.686759	2.7991	2.7991
869	A869T	XX	K56I	0.386633	0.702615	0.178412	0.0144913	0.229807	0.702615
870	A870C	XX	K56N	0.0346283	0.0959797	0	0.197443	0	0.197443
870	A870G	XX	K56K	0.127512	0.0456036	0.0227649	0.0550091	0.0586455	0.127512
870	A870T	XX	K56N	0.0125127	0.0693635	0.0497363	0.017169	0.0480479	0.0693635
871	T871A	XX	Y57N	0.135033	0.020231	0.020069	0	0.0258503	0.135033
871	T871C	XX	Y57H	0.221833	1.21848	0.226126	0.156118	0.402634	1.21848
872	A872G	XX	Y57C	0.035928	0.0442587	0.0593551	0.0223521	0.0417019	0.0593551
872	A872T	XX	Y57F	0.00483447	0.330527	0	0.0183668	0.325534	0.330527
873	C873G	XX	Y57_	0	0	0.0326838	0.0451299	0.0420991	0.0451299
873	C873T	XX	Y57Y	0.048275	0.818685	0.0783516	0.0649129	0.0740099	0.818685
874	G874A	XX	G58S	0.0417048	0.630771	0.066389	0.253856	0.0394679	0.630771
875	G875A	XX	G58D	0.367291	0.302656	0.487854	0.127757	0.162515	0.487854
875	G875C	XX	G58A	0.148902	0.293485	1.03233	0.231153	0.251568	1.03233
876	T876A	XX	G58G	0.291613	0.59905	2.01038	0.50827	2.52386	2.52386
876	T876C	XX	G58G	0.434713	0.409327	0.220467	0.832852	0.873365	0.873365
876	T876G	XX	G58G	0.36523	0.415308	0.13458	0.371658	0.520048	0.520048
877	T877A	XX	L59M	0.145494	0.438386	0.372838	0.532366	0.223749	0.532366
877	T877C	XX	L59L	0.256758	0.32669	0.699818	1.6353	0.30914	1.6353
877	T877G	XX	L59V	0.41642	0.0466342	0	0	0	0.41642
878	T878A	XX	L59_	0.0297803	0.145075	0.0293316	0.0810024	0.122789	0.145075
878	T878C	XX	L59S	0.161591	0.952555	0.172344	0.413478	0.579953	0.952555
878	T878G	XX	L59W	0.0425433	0.157224	0.615964	0.121504	0.566719	0.615964
879	G879A	XX	L59L	0.163792	0.559455	0.168226	0.929145	0.563385	0.929145
880	A880G	XX	K60E	0.0581079	0.060397	0.266313	0.430406	0.163719	0.430406
880	A880T	XX	K60_	0.0120406	0	0.0124341	0.017169	0.016016	0.017169
881	A881C	XX	K60T	0.00800546	0	1.68226	0.0929145	0	1.68226
881	A881G	XX	K60R	0.00345747	0.0276845	0.0112426	0.0504523	0.0325828	0.0504523
881	A881T	XX	K60I	0.00206235	0.00381083	0	0.0230591	0.0107552	0.0230591
882	A882C	XX	K60N	0	0.0908487	0.0285983	0.0789773	0	0.0908487
882	A882G	XX	K60K	0.00391846	0.050684	0.0487472	0.0358988	0.0251159	0.050684
882	A882T	XX	K60N	0.00192379	0	0.013458	0.0185829	0.0520048	0.0520048
883	A883C	XX	R61R	0.184036	0.432807	0.0369011	0.66239	1.71113	1.71113
883	A883G	XX	R61G	0.257215	0.832838	0.186298	0.356526	0.500979	0.832838
883	A883T	XX	R61_	0.222766	0.155264	0.116579	0.0301824	0.0187703	0.222766
884	G884A	XX	R61K	0.0162734	0.623955	0.127104	0.0752165	2.26867	2.26867
885	A885C	XX	R61S	0	2.24699	0.240828	0.083134	0	2.24699
885	A885G	XX	R61R	0.00210909	0.0857382	0.0446413	0.215743	0.0575012	0.215743
885	A885T	XX	R61S	0	0.854271	0.0366645	0.131629	1.69071	1.69071
886	G886A	XX	G62R	0.274673	0.313875	2.04383	15.1005	1.66993	15.1005
887	G887A	XX	G62E	0.479448	1.66382	0.0817096	0.388619	0.0818594	1.66382
888	G888A	XX	G62G	0.0265896	0.181412	0.220223	5.69312	0.0787951	5.69312
889	C889G	XX	P63A	0	0.419708	0	0.206028	0	0.419708
889	C889T	XX	P63S	0.0105854	0.374897	0.0840177	0.838855	0.998962	0.998962
890	C890T	XX	P63L	0.0890173	1.51777	1.44051	1.14078	0.272865	1.51777
891	T891A	XX	P63P	0.141241	0.274257	0.508415	0.76668	0.0517007	0.76668
891	T891C	XX	P63P	0.252376	0.346842	0.262542	0.0880403	0.956547	0.956547
891	T891G	XX	P63P	0.0158406	0.0585408	0	0.0789773	0.147347	0.147347
892	T892A	XX	S64T	0.125784	0.201017	0.0823632	1.75646	0.176816	1.75646
892	T892C	XX	S64P	0.480274	0.208813	0.905792	0.281852	0.640877	0.905792
893	C893T	XX	S64F	0.304324	1.78742	NA	NA	NA	1.78742
894	T894A	XX	S64S	0.208777	0.873466	1.36299	0.893956	0.0564307	1.36299
894	T894C	XX	S64S	0.41268	0.778116	1.47991	0.314805	1.13344	1.47991
894	T894G	XX	S64S	0.120082	0.57691	4.98428	0.338474	0	4.98428
895	A895G	XX	T65A	0.0785169	1.00523	0.270571	1.7498	0.454393	1.7498
895	A895T	XX	T65S	0.319075	0.581401	0.270608	0	0.776344	0.776344
896	C896G	XX	T65S	0.0352132	0.706445	0.023832	1.05303	0	1.05303
896	C896T	XX	T65I	0.292658	1.34897	0.548135	0.575876	1.61161	1.61161
897	C897G	XX	T65T	0.15249	2.91717	0.777875	0.0315909	0.0294694	2.91717
897	C897T	XX	T65T	0.329451	0.740582	3.01374	2.79751	3.22506	3.22506
898	G898A	XX	E66K	0.0698551	2.05507	0.256926	0.126702	0.464891	2.05507
898	G898C	XX	E66Q	0.192131	0	0.0457574	0.126364	0	0.192131
899	A899C	XX	E66A	0.063815	0.157224	9.26042	0	0	9.26042
899	A899G	XX	E66G	0.0458495	0.564807	0.360963	0.318841	0.420503	0.564807
899	A899T	XX	E66V	0.0202481	0.230244	4.87578	0.145008	1.401	4.87578
900	A900C	XX	E66D	0.100609	0.371813	1.84789	2.30857	0.170016	2.30857
900	A900G	XX	E66E	0.0128808	0.128526	1.26804	0.208619	0.340566	1.26804
900	A900T	XX	E66D	0.0639812	0.705767	1.46424	1.06619	0.338898	1.46424
901	G901A	XX	G67R	0.027989	0.124124	0.129502	0.0596055	0.111205	0.129502
902	G902A	XX	G67E	0.0481241	0.0653854	0.0431673	0.119211	0.361417	0.361417
903	A903G	XX	G67G	0.157355	0.379672	2.16431	2.75733	2.02794	2.75733
903	A903T	XX	G67G	0.340548	0.737762	0.250236	0.927984	0.0276275	0.927984
904	G904A	XX	V68M	0.575302	0.272868	1.79051	0.909956	1.96996	1.96996
905	T905A	XX	V68E	0.0942415	0.13447	0.04421	0.0534146	3.8723	3.8723
905	T905C	XX	V68A	0.796232	1.91837	0.597172	0.519376	0.609367	1.91837
905	T905G	XX	V68G	0.0122385	0.0614426	0	0	0	0.0614426
906	G906A	XX	V68V	0.548169	0.843999	0.328755	0.231605	0.492597	0.843999
906	G906C	XX	V68V	0.0547432	0.0694321	0.0279008	0.077051	0.0359383	0.077051
907	C907G	XX	P69A	0.0724142	0.150682	0.201871	0.0464572	0	0.201871
907	C907T	XX	P69S	0.282472	0.729184	0.251913	0.421973	3.06396	3.06396
908	C908T	XX	P69L	1.95546	1.45766	1.67389	0.535439	1.2154	1.95546
909	A909C	XX	P69P	0.263302	0.0287889	0.039446	0.0272336	0.0508093	0.263302
909	A909G	XX	P69P	0.367759	0.554542	0.543319	2.16881	0.870339	2.16881
909	A909T	XX	P69P	0.528237	0.694856	0.21463	0.387793	0.33528	0.694856
910	G910A	XX	E70K	1.12661	0.437165	0.0649962	0.089747	0.0837198	1.12661
911	A911C	XX	E70A	1.19513	0.869728	0	0.0987217	0.460459	1.19513
911	A911G	XX	E70G	0.746333	0.989407	0.612246	0.281797	0.594922	0.989407
911	A911T	XX	E70V	0.480912	0.701827	1.58094	1.78365	0.231782	1.78365
912	G912A	XX	E70E	0.312852	2.3858	0.201871	0.501738	0.0346699	2.3858
912	G912C	XX	E70D	0	0.0437165	0	0	0	0.0437165
913	T913A	XX	S71T	0.10437	0.44125	0.515892	0.0774287	0.187795	0.515892
913	T913C	XX	S71P	0.138156	0.121685	0.434328	0.185829	0.354578	0.434328
914	C914T	XX	S71F	0.0248169	0.0112414	0.0439975	0.0607518	0.14168	0.14168
915	T915A	XX	S71S	0.832442	0.576231	0.0272365	0.150433	0.0350826	0.832442
915	T915C	XX	S71S	0.0649571	0.166357	0.108946	0.112825	1.90849	1.90849
915	T915G	XX	S71S	0.372254	0.811487	0.0571967	0.157955	0	0.811487
916	A916G	XX	M72V	0.304007	0.600009	0.172731	0.144004	0.348427	0.600009
916	A916T	XX	M72L	0.214451	0.295086	0.585269	0	0.188467	0.585269
917	T917A	XX	M72K	0.105949	0.0907958	0.0423679	1.09983	0.0654875	1.09983
917	T917C	XX	M72T	0.046951	0.106337	0.447457	0.0805891	0.0350826	0.447457
917	T917G	XX	M72R	0.13363	0.0605305	0.0497363	0.0686759	0	0.13363
918	G918A	XX	M72I	0.0381147	0.128911	0.183847	0.126928	0.0657799	0.183847
919	A919C	XX	R73R	0	0	0.0817096	0	0	0.0817096
919	A919G	XX	R73G	0.0285771	0.0858433	0.037562	0.0660109	0.0395857	0.0858433
919	A919T	XX	R73W	0.00402437	0	0.00598918	0.00826988	0.00385725	0.00826988
920	G920A	XX	R73K	0.00744508	0.0118035	0.0689117	0.0190307	0.0710105	0.0710105
921	G921A	XX	R73R	0.00647398	0.0513194	0.0285983	0.0263258	0.0245578	0.0513194
922	G922A	XX	E74K	0	0.0498737	NA	NA	NA	0.0498737
923	A923C	XX	E74A	0.0496339	0.0786897	0	0	0.491156	0.491156
923	A923G	XX	E74G	0.486397	0.283719	0.46344	0.153905	0.136013	0.486397
923	A923T	XX	E74V	0.706505	0.969471	0.654892	2.12563	0.273879	2.12563
924	A924C	XX	E74D	0.614515	0.112414	0.274544	0.189546	0	0.614515
924	A924G	XX	E74E	0.510196	0.611143	0.607715	2.67254	1.51951	2.67254
924	A924T	XX	E74D	0.900842	0.918272	0.278704	0.792645	1.51633	1.51633
925	G925A	XX	E75K	0.166873	0.0203508	0.200188	0.0394887	0.147347	0.200188
926	A926G	XX	E75G	0.384663	1.38363	0.0829797	0.278262	0.137422	1.38363
926	A926T	XX	E75V	0.38509	0.752979	3.36451	0.638787	0.162515	3.36451
927	A927C	XX	E75D	0.0558381	0	0	0.143595	0.133952	0.143595
927	A927G	XX	E75E	0.751376	1.35021	4.37219	3.49636	0.707894	4.37219
927	A927T	XX	E75D	0.56933	0.991887	0.625173	0.40407	0.2056	0.991887
928	T928A	XX	Y76N	0.283276	0.10364	0.0365085	0.487307	0.0156752	0.487307
928	T928C	XX	Y76H	0.219733	0.172134	0.0415976	0.0670111	0.160742	0.219733
929	A929G	XX	Y76C	0.201362	0.0756093	0.0852622	0.107919	0.0640639	0.201362
929	A929T	XX	Y76F	1.4035	0.638024	0.393227	0.0658144	0.0767432	1.4035
930	T930A	XX	Y76_	0.300774	0.135401	0.0297126	0.410272	0.0637865	0.410272
930	T930C	XX	Y76Y	0.546361	0.891611	0.973197	2.74888	1.06442	2.74888
930	T930G	XX	Y76_	0.248169	0	0	0.131629	0.122789	0.248169
931	C931T	XX	R77_	0.283036	0.383693	0.079641	0.0599828	0.354379	0.383693
932	G932A	XX	R77Q	0.875379	2.23159	0.247852	0.605493	0.503435	2.23159
933	A933C	XX	R77R	0.0607762	0	0.214488	0	0.0920918	0.214488
933	A933G	XX	R77R	0.895858	0.419913	1.70228	1.01166	0.838474	1.70228
933	A933T	XX	R77R	0.377089	0.310963	0.338207	0.361693	0.615013	0.615013
934	A934C	XX	K78Q	0.949518	0.444768	0.190656	0.219381	0	0.949518
934	A934G	XX	K78E	1.0504	1.37874	0.960302	0.0956041	2.48163	2.48163
934	A934T	XX	K78_	0.253402	0.0426631	0.272647	0.0163684	0.00763455	0.272647
935	A935C	XX	K78T	0.655167	3.7771	0.285983	0.394887	8.4264	8.4264
935	A935G	XX	K78R	0.329748	0.318571	0.984315	0.690592	0.918348	0.984315
935	A935T	XX	K78M	0.287317	0.166246	0.23151	0.0376082	0.605175	0.605175
936	G936A	XX	K78K	0.686343	1.14346	0.329981	0.546766	0.340031	1.14346
937	G937A	XX	E79K	1.04616	0.834382	NA	NA	NA	1.04616
938	A938G	XX	E79G	0.529711	2.93788	0.18018	0.387654	0.593705	2.93788
938	A938T	XX	E79V	0.288463	0.33973	0.444863	1.40404	2.28297	2.28297
939	A939G	XX	E79E	1.03435	0.374827	0.389173	0.842696	1.16966	1.16966
939	A939T	XX	E79D	0.614594	0.586212	0.680688	2.36279	0.267903	2.36279
940	C940G	XX	Q80E	0.140853	0.0212675	2.7589	0.371658	0.520048	2.7589
940	C940T	XX	Q80_	0.253067	0.450395	0.149209	0.519975	0.0457599	0.519975
941	A941C	XX	Q80P	0	0.168621	0	0.157955	0	0.168621
941	A941G	XX	Q80R	0.146921	0.371639	0.360201	0.185829	0.616919	0.616919
941	A941T	XX	Q80L	0.0738355	0.0585295	0.0526497	0.0330449	0	0.0738355
942	G942A	XX	Q80Q	0.144765	0.189438	0.0259985	0.0269241	0.0251159	0.189438
942	G942C	XX	Q80H	0	0	0.054473	0.0752165	0.14033	0.14033
943	C943G	XX	Q81E	0.0425433	0	0.163419	0	0	0.163419
943	C943T	XX	Q81_	0.040012	0.176712	0.068636	0.0695	0.0648326	0.176712
944	A944C	XX	Q81P	0.038509	0.0407016	0.078892	0.0544671	1.52428	1.52428
944	A944G	XX	Q81R	0.438446	0.585359	0.17874	0.793299	0.187473	0.793299
944	A944T	XX	Q81L	0.110235	0.467836	0.0980515	0.0169237	0.0631487	0.467836
945	G945A	XX	Q81Q	0.389742	0.998144	0.0635519	0.0877526	0.0272865	0.998144
946	A946C	XX	N82H	0.110884	0	0	0.131629	0	0.131629
946	A946G	XX	N82D	0.203048	0.516401	0.179761	0.0601732	0.378892	0.516401
946	A946T	XX	N82Y	0.0547432	0.529419	0.0369011	0.0655111	0.101853	0.529419
947	A947C	XX	N82T	0.658603	0.590173	0	0.526515	0	0.658603
947	A947G	XX	N82S	0.579585	1.84771	5.05987	0.272132	0.778124	5.05987
947	A947T	XX	N82I	0.997641	0.826242	1.42452	0.342732	0.917443	1.42452
948	T948A	XX	N82K	0.366859	0.273703	0.328351	0	0.0682162	0.366859
948	T948C	XX	N82N	0.234571	0.4398	0.489444	0.0628675	0.0806376	0.489444
949	G949A	XX	A83T	0.0737137	0.451881	0.0693293	0.028719	0.151812	0.451881
950	C950G	XX	A83G	0.0626222	0	0.0326838	0	0.0420991	0.0626222
950	C950T	XX	A83V	0.0660806	0.0465619	0.0206114	0.0213452	0.126108	0.126108
951	T951A	XX	A83A	0.0343341	0.0229193	0.00605256	0.392797	0.155923	0.392797
951	T951C	XX	A83A	0.159162	0.0959291	0.237848	0.151178	0.111847	0.237848
951	T951G	XX	A83A	0.106358	0.210776	0.307982	0.243007	0.0566719	0.307982
952	G952A	XX	V84M	0.222984	0.747941	0.273549	0.300457	0.592591	0.747941
952	G952C	XX	V84L	0.214762	0	0	0	0.113344	0.214762
953	T953A	XX	V84E	0.405798	0.3113	3.32128	0.831742	0.298965	3.32128
953	T953C	XX	V84A	0.202656	0.164063	0.058364	0.0322356	0.215507	0.215507
953	T953G	XX	V84G	0.683732	1.0599	0.114393	0.0789773	0.294694	1.0599
954	G954A	XX	V84V	0.290192	0.73913	4.05885	0.163805	0.0873167	4.05885
954	G954C	XX	V84V	0.111676	0.0590173	0	0	0.163719	0.163719
955	G955A	XX	D85N	0.0703147	0.0655747	0	0.0447041	1.58467	1.58467
956	A956G	XX	D85G	0.319975	0.251647	0.117601	0.69751	0.351154	0.69751
956	A956T	XX	D85V	0.210655	0.164699	0.119714	0.0275502	0.0428334	0.210655
957	T957A	XX	D85E	0.334795	0.356331	0.0698586	0.0964609	0.078735	0.356331
957	T957C	XX	D85D	0.563523	0.697773	0.703959	2.02	0.616307	2.02
957	T957G	XX	D85E	0.0720492	0.228454	0.0635519	0	0	0.228454
958	G958A	XX	V86I	0.03441	0.247972	NA	NA	NA	0.247972
959	T959A	XX	V86D	0.110429	0.118599	0.0431673	0.0298028	0.0625529	0.118599
959	T959C	XX	V86A	0.117422	0.249536	0.900705	0.0997056	0.0440572	0.900705
959	T959G	XX	V86G	0	0	0	0.0929145	0	0.0929145
960	T960A	XX	V86V	0.00342303	0	0.0146658	0.0202506	0.00944531	0.0202506
960	T960C	XX	V86V	0.0196498	0.128073	0.0159767	0.207371	0.0123475	0.207371
960	T960G	XX	V86V	0	0	0	0	0	0
961	G961A	XX	D87N	0.0283923	0.280082	0.0174646	0.0361728	0.0337436	0.280082
962	A962C	XX	D87A	0	0	0	0	0	0
962	A962G	XX	D87G	0.0127266	0.0100884	0.0115258	0.0278509	0.0296921	0.0296921
962	A962T	XX	D87V	0	0.00591652	0	0	0.00629688	0.00629688
963	C963G	XX	D87E	0	0.0155309	0.0213819	0	0.0137707	0.0213819
963	C963T	XX	D87D	0.0222981	0.404578	0.0450811	0.0427956	0.061697	0.404578
964	G964A	XX	D88N	0.198254	0.856001	0.340907	0.209211	0.263468	0.856001
965	A965G	XX	D88G	0.329457	0.522322	0.604589	0.732717	0.498626	0.732717
965	A965T	XX	D88V	0.644526	0.311362	0.128532	0.310585	1.10924	1.10924
966	T966A	XX	D88E	0.954498	0.617411	1.21057	0.720764	1.27319	1.27319
966	T966C	XX	D88D	0.604452	1.59522	0.369579	0.170105	0.113344	1.59522
966	T966G	XX	D88E	2.8444	2.1791	0.361242	0.083134	0	2.8444
967	G967A	XX	G89S	0.664218	2.16011	0.4721	0.15879	0.771817	2.16011
968	G968A	XX	G89D	0.176458	0.406223	0.252053	0.240948	0.399585	0.406223
